# Supplementary material for: Changes in the composition of intestinal fungi and their role in mice with dextran sulfate sodium-induced colitis
Source: Sci Rep. 2015 May 27;5:10416. doi: 10.1038/srep10416 (PMC4445066; doi:10.1038/srep10416)
Supplement: Supplemetary Dataset [file srep10416-s2.xls]

## Sheet: otu_profile_filt  ITS 
	Normal colonic mucosa	Normal colonic mucosa	Normal colonic mucosa	Normal colonic mucosa	Normal colonic mucosa	Normal colonic mucosa	Normal colonic mucosa	Normal colonic mucosa	Normal colonic feces	Normal colonic feces	Normal colonic feces	Normal colonic feces	Normal colonic feces	Normal colonic feces	Normal colonic feces	Normal colonic feces	DSS colonic mucosa	DSS colonic mucosa	DSS colonic mucosa	DSS colonic mucosa	DSS colonic mucosa	DSS colonic mucosa	DSS colonic mucosa	DSS colonic mucosa	DSS colonic feces	DSS colonic feces	DSS colonic feces	DSS colonic feces	DSS colonic feces	DSS colonic feces	DSS colonic feces	DSS colonic feces
	11	12	14	15	16	17	18	20	25	26	27	28	29	30	31	32	1	3	4	5	6	7	8	10	2	9	13	19	21	22	23	24
10_asm_162233	0	0	0	0	0	0	0	0	0	0	0	0	0	0	0	0	0	0	0	0	0	0	0	496	0	0	0	0	0	0	0	0
10_asm_173667	0	0	0	0	0	0	0	0	0	0	0	0	0	0	0	0	0	0	0	0	0	0	0	85934	0	0	0	0	0	0	0	0
10_asm_408685	0	0	0	0	0	0	0	6291	0	0	0	0	0	0	0	0	154	0	0	0	0	68	111	3156	0	39	0	0	0	0	0	0
10_asm_4742	283988	40816	194616	30	181720	72	303	22	518699	420070	423445	242976	446702	725020	323112	260021	79	26	193513	841	71749	10731	31	687928	5461	525023	596781	391930	208007	173327	2960	678882
10_nasm_44095	0	0	0	0	0	0	0	0	0	0	0	0	0	0	0	0	0	0	0	0	0	0	0	33	0	0	0	0	0	0	0	0
10_nasm_48	277476	102798	44	388	34967	34	197	20	337461	409666	385117	284066	465085	111924	287299	305023	189748	14	1676	28	487	16202	12582	387945	14968	146200	285696	509049	56802	194030	1091	240008
10_nasm_78	337751	225608	239629	210001	2293	83925	208539	429744	1586	2071	0	292	252	5228	1545	2768	458627	42517	198959	231486	426276	50684	134904	203292	11569	9537	2571	6110	27303	2798	2963	324
11_asm_1101799	949	0	0	0	0	0	0	0	0	0	0	0	0	0	0	0	0	0	0	0	0	0	0	0	0	0	0	0	0	0	0	0
11_asm_257972	267577	0	0	0	0	0	0	0	0	0	12	0	0	0	0	0	562	0	0	0	0	0	0	0	0	0	0	0	0	0	0	0
11_asm_6742	384525	0	25	0	15	13	129730	0	0	0	0	0	0	45	0	0	0	0	0	0	0	0	0	0	0	15	0	0	0	8603	0	136
11_asm_810612	452095	207331	196997	586638	66091	201	271033	2633	13898	6308	12165	4732	5563	38519	2004	5605	32	101714	244535	307176	207334	359860	274680	323177	11586	43011	1333	257	33487	14400	445	3900
11_nasm_10641	165	0	0	0	0	0	0	0	0	0	0	0	0	0	0	0	0	0	0	0	64235	0	0	0	0	0	132	0	0	0	0	0
11_nasm_12899	239	0	22	732	0	2060	100999	0	79237	68494	82448	27590	61193	308202	57129	41003	0	0	30478	0	0	23	0	0	1081	37090	25143	123251	39328	27818	183	17548
11_nasm_4761	209	0	0	0	0	0	0	0	0	0	0	0	0	0	0	0	0	0	0	0	41050	0	0	0	0	48	0	0	0	0	0	0
11_nasm_77944	45	0	0	0	0	150700	0	0	0	0	0	0	0	0	0	0	0	0	0	0	0	0	0	0	0	0	0	0	0	0	0	30
12_asm_526306	0	185551	0	0	0	0	0	0	0	0	0	0	0	106	0	0	13	0	0	0	0	0	0	0	0	0	19	0	0	0	0	0
12_asm_77759	194	151794	110658	0	11	739610	18	15	5057	0	0	0	0	14	0	2624	376618	0	164328	78	552	0	0	0	3803	17	103	14	22	9136	159	112
13_asm_10264	0	0	0	0	0	0	0	0	0	0	0	0	0	0	0	0	0	0	0	0	0	0	0	0	0	0	47	0	0	0	0	0
13_asm_151905	0	0	0	0	0	0	0	0	0	0	0	0	0	0	0	0	0	0	0	0	0	0	0	0	0	0	507	0	0	0	0	0
13_asm_33287	0	0	0	0	0	0	0	0	1756	0	0	0	0	26991	0	0	0	0	0	0	0	0	0	0	291	0	843	0	0	0	0	2231
13_asm_607203	0	0	0	0	0	0	0	0	0	0	0	0	0	0	0	0	0	0	0	0	0	0	0	0	0	0	127	0	0	0	0	0
13_asm_684157	0	0	0	0	0	0	0	0	0	0	0	0	0	0	0	0	0	0	0	0	0	0	0	0	0	0	1225	0	0	0	0	0
13_asm_70715	3952	239351	22	0	0	87	38	0	13360	23610	19675	122764	17976	132746	28504	49493	7433	91	0	31290	51710	31	13	20	1182624	276961	94291	62411	56577	39751	867740	7995
13_asm_715398	0	0	0	0	0	0	0	0	0	0	0	0	0	0	0	0	0	0	40634	0	0	0	0	0	0	0	3460	0	0	0	0	0
13_nasm_1093	0	0	0	0	0	0	0	0	0	2099	0	0	2418	0	11040	0	0	0	0	0	0	0	0	0	0	0	900	0	0	0	0	0
13_nasm_12348	0	0	0	0	0	0	0	0	0	0	0	0	0	0	0	0	0	0	0	0	0	0	0	0	0	137	21	0	0	0	0	0
13_nasm_177	0	0	0	0	0	0	0	0	722	324	270	615	110	0	0	0	0	0	0	0	0	0	0	0	0	365	2263	0	0	8123	0	926
13_nasm_1784	0	0	0	0	0	32541	0	0	2193	2625	2905	1957	506	48203	2284	0	0	0	0	0	0	0	0	0	13212	24	412	4580	0	0	0	575
13_nasm_204743	0	0	0	0	0	0	0	0	0	0	0	0	0	0	0	0	0	0	0	0	0	0	0	0	0	0	25	0	0	0	0	0
13_nasm_218263	0	0	0	0	0	0	180	0	24	19	12	15	45	78	15	1745	0	0	0	0	0	44111	0	0	71	0	25	12	0	0	0	135
13_nasm_28911	0	0	0	0	0	0	0	0	0	43	0	0	0	0	0	20	0	0	0	0	0	0	0	0	0	0	78	0	0	0	0	77
13_nasm_300506	0	0	0	0	0	0	0	0	16	0	25	41	0	0	0	0	0	0	0	0	0	0	0	0	0	0	0	0	0	0	0	16
13_nasm_50375	0	0	0	0	0	0	0	0	678	0	557	0	0	0	0	0	0	0	0	0	0	0	0	0	0	0	268	0	0	0	0	0
13_nasm_73927	0	0	0	0	0	0	0	0	0	12	11	0	0	0	0	0	0	0	0	0	0	0	0	0	0	0	15	0	0	0	0	0
140716_10_asm116054	0	0	0	0	0	0	0	0	513	468	2061	1107	391	12829	569	110	29	0	0	0	0	0	0	0	136	410	766	648	0	3084	41	418
140716_10_asm27155	0	57	0	0	0	0	0	0	0	0	0	0	0	0	0	0	0	0	14	0	0	97895	14	0	0	0	0	0	6972	0	0	0
140716_10_asm366446	0	0	0	0	0	0	0	0	0	0	0	0	0	0	0	0	0	0	0	0	0	0	0	0	0	0	0	0	0	0	0	0
140716_10_asm8443	0	0	0	0	0	0	0	0	0	0	0	0	0	0	0	0	0	0	0	0	0	0	0	0	0	0	0	0	0	0	0	0
140716_10_nasm219	0	0	0	0	0	0	0	0	0	0	0	0	0	0	0	0	0	0	0	0	0	146	0	0	0	0	0	0	0	0	0	0
140716_10_nasm242	0	0	0	0	0	0	0	0	0	0	0	0	0	0	0	0	0	0	0	0	0	0	0	0	0	0	0	0	0	0	0	0
140716_10_nasm677821	0	0	0	0	0	0	0	0	0	0	0	0	0	0	0	0	0	0	0	0	0	0	0	0	0	0	0	0	0	0	0	0
140716_10_nasm81658	0	0	0	0	0	0	0	0	0	0	0	0	0	0	0	0	0	0	0	0	0	0	0	0	0	0	0	0	0	0	0	0
140716_11_asm4876	24	702	0	0	0	0	40	0	0	0	0	0	0	0	0	0	0	0	122	0	0	62	0	22	327	0	0	0	0	0	1141	0
140716_11_asm49679	0	917	0	0	0	0	0	0	0	0	0	17	0	8534	0	106	142	0	72	0	0	0	155	0	0	0	0	0	0	0	14	204
140716_11_asm8893	393	0	0	0	192544	27	0	103	0	1028	0	0	2300	0	0	4413	162427	1237828	0	292739	47	5768	0	36	274	246	1033	0	5654	7751	0	5448
140716_11_nasm25357	0	0	0	0	0	0	0	0	0	0	0	0	0	0	0	0	0	0	0	0	0	0	0	0	0	0	0	0	0	0	0	0
140716_11_nasm403907	0	0	0	0	0	28	0	0	0	0	0	0	0	0	0	0	0	0	0	0	0	0	0	0	0	0	0	0	0	0	0	0
140716_12_asm1500352	0	0	0	0	0	0	0	0	0	0	0	0	0	0	0	0	0	0	0	0	0	0	0	0	0	0	0	0	0	0	0	0
140716_12_asm227597	1552	79	380	0	769	0	0	0	5976	3858	2647	2012	3036	2444	3861	1083	600	0	452	16	431	35	0	2433	142	1602	2642	5772	578	2053	71	3579
140716_12_asm536087	0	0	0	0	0	0	0	0	0	0	0	0	0	0	0	0	0	0	0	0	0	0	0	0	0	0	0	0	0	0	0	0
140716_12_nasm1008	0	0	0	0	0	0	0	0	0	0	0	0	0	0	0	0	0	0	0	0	0	0	0	0	0	0	0	0	0	0	0	0
140716_12_nasm15646	0	0	0	0	0	0	0	0	0	0	0	0	0	0	0	0	0	0	0	0	0	0	0	0	0	0	0	0	0	0	0	0
140716_12_nasm4	0	0	0	0	0	0	0	0	0	0	0	0	0	0	0	0	0	0	0	0	0	0	0	0	0	0	0	0	0	0	0	0
140716_12_nasm9146	0	0	0	0	0	0	0	0	0	0	0	0	0	0	0	0	0	0	0	0	0	0	0	0	0	0	0	0	0	0	0	0
140716_13_asm150206	0	0	0	0	0	0	0	0	0	0	0	0	0	0	0	0	0	0	0	0	0	0	72883	0	0	0	0	0	0	0	0	0
140716_13_asm191598	0	0	0	0	0	0	0	0	0	0	0	0	0	0	0	0	0	0	0	0	0	0	0	0	0	0	0	0	0	0	0	0
140716_13_asm41774	7098	0	114131	196284	41	16	187746	18	46355	52598	44128	65025	59134	319998	44479	60847	29545	0	0	43296	14	5202	70634	15	16087	196470	41534	68377	59693	39502	1409	34932
140716_13_asm497705	0	0	0	0	0	0	0	0	0	0	0	0	0	0	0	0	0	0	0	0	0	0	0	0	0	0	0	0	0	0	0	0
140716_13_asm568	0	0	0	0	0	0	0	0	0	0	11	0	0	0	0	3754	0	0	63547	0	91	0	0	0	0	0	0	0	0	0	0	193
140716_13_nasm1028637	0	0	0	0	0	0	0	0	0	0	0	0	0	11	0	0	0	0	0	0	0	0	0	0	0	0	0	0	0	0	0	0
140716_13_nasm1284775	0	0	0	0	0	0	0	0	0	0	0	0	0	0	0	0	0	0	0	0	0	0	0	0	0	0	0	0	0	0	0	0
140716_13_nasm277647	0	0	0	0	0	0	0	0	0	0	0	0	0	0	0	77	0	0	1405	0	0	0	0	0	0	0	0	0	0	0	0	0
140716_13_nasm636652	0	0	0	0	0	0	0	0	0	0	0	0	0	0	0	0	0	0	0	0	0	0	0	0	0	0	0	0	0	0	0	0
140716_14_asm16490	0	0	0	0	0	0	0	0	0	0	0	0	0	0	0	0	0	0	0	0	0	0	0	0	0	0	0	0	0	0	0	0
140716_14_asm62377	0	0	0	0	0	0	0	0	0	0	0	0	0	0	0	0	0	0	0	0	0	0	0	0	0	0	0	0	0	0	0	0
140716_14_nasm21062	0	0	0	0	0	0	0	0	0	0	0	0	0	0	0	0	0	0	0	0	0	0	0	0	0	0	0	0	0	0	0	0
140716_14_nasm71	0	0	0	0	0	0	0	0	0	0	0	0	0	0	0	0	0	0	0	0	0	0	0	0	390	561	0	0	0	0	0	0
140716_15_asm110205	0	0	0	0	0	0	0	0	0	0	0	0	0	0	0	0	0	0	0	0	0	0	0	0	0	0	0	0	0	0	0	0
140716_15_nasm125026	0	0	0	0	0	0	0	0	0	0	0	0	0	0	0	0	0	0	0	0	0	0	0	0	0	0	0	0	0	0	0	0
140716_15_nasm486073	0	0	0	0	0	0	0	0	0	0	0	0	0	0	0	0	0	0	0	0	0	0	0	0	0	0	0	0	0	0	0	0
140716_15_nasm525205	0	0	0	0	0	0	0	0	0	0	0	0	0	0	0	0	0	0	0	0	0	0	0	0	0	0	0	0	0	0	0	0
140716_16_nasm265159	0	0	0	0	0	0	0	0	0	0	0	0	0	0	0	0	0	0	0	0	0	0	0	0	0	0	0	0	0	0	0	0
140716_16_nasm7910	0	742	0	0	0	0	0	0	0	0	0	0	0	0	0	94	0	0	0	0	0	53103	0	0	87	0	0	0	0	0	0	0
140716_1_asm104026	0	0	0	0	0	0	0	0	0	0	0	0	0	0	0	0	0	0	0	0	0	0	0	0	0	0	0	0	0	0	0	0
140716_1_asm129666	0	0	0	0	0	0	0	0	0	0	0	34	0	0	0	0	0	0	0	0	0	0	0	0	0	0	0	0	0	0	0	0
140716_1_asm285563	0	0	0	0	0	0	0	0	0	0	0	0	0	0	0	0	0	0	0	0	0	0	0	0	0	0	0	0	0	0	0	0
140716_1_asm288912	0	0	0	0	0	0	0	0	0	0	0	0	0	0	0	0	0	0	0	0	0	0	0	0	0	0	0	0	0	0	0	0
140716_1_asm65672	0	0	0	0	0	0	0	0	0	0	0	0	0	0	0	0	0	0	0	0	0	0	0	0	0	0	0	0	0	0	0	0
140716_1_nasm1220	0	0	0	0	0	0	0	0	0	0	0	0	0	0	0	0	0	0	0	0	0	0	0	0	0	812	0	0	0	0	0	0
140716_1_nasm614205	0	0	0	0	0	0	0	0	0	0	0	0	0	0	0	0	0	0	0	0	0	0	0	0	0	0	0	0	0	0	0	0
140716_1_nasm616418	0	0	0	0	0	0	0	0	0	0	0	0	0	0	0	0	0	0	0	0	0	0	0	0	0	0	0	0	0	0	0	0
140716_1_nasm62	0	0	0	0	0	0	0	0	0	0	0	0	0	0	0	0	0	0	0	0	0	0	0	0	0	0	0	0	0	0	0	0
140716_2_asm110396	0	0	0	0	0	0	0	0	0	0	0	0	0	0	0	0	0	0	0	0	0	0	0	0	0	0	0	0	0	0	0	0
140716_2_asm517633	0	0	0	0	0	0	0	0	0	0	0	0	0	7097	0	1350	0	0	0	0	0	0	0	0	13083	0	0	0	0	2183	234	0
140716_2_nasm10591	0	0	0	0	0	0	0	0	0	0	0	0	0	0	0	0	0	0	0	0	0	0	0	0	0	0	0	0	0	0	0	0
140716_2_nasm1230	0	0	0	0	0	0	0	0	0	0	0	0	0	0	0	0	0	0	0	0	0	0	0	0	0	0	0	0	0	0	0	0
140716_2_nasm140479	0	0	0	0	45360	0	0	0	0	0	0	780	0	0	0	0	0	0	0	52	0	0	0	0	0	3166	63	0	0	0	0	0
140716_2_nasm282353	0	0	17997	299	0	0	0	12	0	741	0	0	0	0	0	0	0	0	0	0	0	66275	176815	0	204	0	292	0	0	0	0	0
140716_3_asm948	0	0	0	0	0	0	0	0	0	0	0	0	0	0	0	0	0	0	0	0	0	0	0	0	0	0	0	0	0	0	0	0
140716_3_nasm197124	0	0	0	0	0	0	0	0	0	0	0	0	0	0	0	0	0	0	0	0	0	0	0	0	0	0	0	0	0	0	0	0
140716_3_nasm29750	0	0	0	0	0	0	0	0	0	0	0	0	0	0	0	0	0	0	0	0	0	0	0	0	0	0	0	0	0	0	0	0
140716_3_nasm4	0	0	0	0	0	0	0	0	0	0	0	0	0	0	0	0	0	0	0	0	0	0	0	0	0	0	0	0	0	0	0	0
140716_3_nasm923608	0	0	0	0	0	0	0	0	0	0	0	0	0	0	0	0	0	0	0	0	0	0	0	0	0	0	0	0	0	0	0	0
140716_4_asm110235	4749	0	0	0	0	14	5493	0	0	0	0	0	0	8765	0	0	0	0	0	0	0	0	0	0	0	1392	0	0	0	86	0	11
140716_4_asm181237	0	0	0	0	0	0	0	0	0	0	0	0	0	0	0	0	0	0	0	0	0	0	0	0	0	0	0	0	0	0	0	0
140716_4_asm78324	0	0	0	0	0	0	0	0	0	0	0	0	0	0	0	0	0	0	0	0	0	0	0	0	0	0	0	0	0	0	0	0
140716_4_nasm3310	0	0	0	0	0	0	0	0	0	0	0	0	0	0	0	0	0	0	0	0	0	0	0	0	0	0	0	0	0	0	0	0
140716_4_nasm532	0	0	0	0	0	0	0	0	0	0	0	0	0	0	0	0	0	0	0	0	0	0	0	0	0	0	0	0	0	0	0	0
140716_4_nasm565544	0	0	0	0	0	0	0	0	0	0	0	0	0	0	0	0	0	0	0	0	0	0	0	0	0	0	0	0	0	0	0	0
140716_4_nasm748258	0	0	0	0	0	0	0	0	0	0	0	0	0	0	0	0	0	0	0	0	0	0	0	0	0	0	0	0	0	0	0	0
140716_5_nasm188824	0	0	0	0	0	0	0	0	0	0	0	0	0	0	0	0	0	0	0	0	0	0	0	0	0	0	0	0	0	0	0	0
140716_5_nasm620	0	0	0	0	0	0	0	0	0	0	0	0	0	0	0	0	0	0	0	0	0	0	0	0	0	0	0	0	0	0	0	0
140716_5_nasm87	0	0	0	0	0	0	0	0	0	0	0	0	0	0	0	0	0	0	0	0	0	0	0	0	0	0	0	0	0	0	0	0
140716_6_nasm294478	0	0	0	0	0	0	0	0	0	0	0	0	0	0	0	0	0	0	0	0	0	0	0	0	0	0	0	0	0	0	0	0
140716_6_nasm64	0	0	0	0	0	0	0	0	0	0	0	0	0	0	0	0	0	0	0	0	0	0	0	0	0	0	0	0	0	0	0	0
140716_7_asm102287	0	0	0	0	0	0	0	0	0	0	0	0	0	0	0	0	0	0	0	0	0	0	0	0	0	0	0	0	0	0	0	0
140716_7_asm164	0	0	0	0	0	0	0	0	0	0	0	0	0	0	12	0	0	0	0	0	0	0	0	0	0	0	0	0	0	0	0	0
140716_8_asm111602	0	0	0	0	0	0	0	0	0	0	0	0	0	0	0	0	0	0	0	0	0	0	0	0	0	0	0	0	0	0	0	0
140716_8_asm668179	0	0	0	0	0	0	0	0	0	0	0	0	0	0	0	0	0	0	0	0	0	0	0	0	0	0	0	0	0	0	0	0
140716_8_asm91684	0	0	0	0	0	0	0	0	0	0	0	0	0	0	3688	0	0	0	0	0	0	139933	17862	0	12	0	5981	0	3244	0	102	215
140716_8_asm98642	0	0	0	0	0	0	0	0	0	0	0	0	0	0	0	0	0	0	0	0	0	0	0	0	0	0	0	0	0	0	0	0
140716_8_nasm40346	0	0	0	0	0	0	0	0	0	0	0	0	0	0	0	0	0	0	0	0	0	0	0	0	0	0	0	0	0	0	0	0
140716_8_nasm464711	0	0	0	0	0	0	0	0	1513	3006	1559	2150	6133	16335	3695	1652	0	0	0	0	0	0	0	0	0	4084	2369	6811	0	11205	22	1420
140716_8_nasm490290	0	0	0	0	0	0	0	0	0	0	0	0	0	0	0	0	0	0	0	0	0	0	0	0	0	0	0	0	0	0	0	0
14_asm_147279	0	0	46825	0	0	0	0	0	0	0	0	0	0	0	0	0	0	0	0	0	0	0	0	0	0	0	0	0	0	0	0	0
14_asm_516228	0	0	257759	0	25	0	0	2426	0	0	0	0	0	0	0	0	0	0	0	0	0	0	0	0	0	0	0	0	0	0	0	0
16_asm_208061	0	0	0	0	215339	0	15	1126	51561	35893	57581	31261	41769	41826	21299	9452	84087	0	17	0	0	84999	0	0	2769	52969	36698	50698	21973	57198	463	47039
16_asm_561511	0	0	0	0	13462	0	0	0	0	0	0	0	0	0	0	0	0	0	0	0	0	0	0	0	0	0	0	0	0	0	0	0
16_nasm_33593	0	0	0	0	25922	0	0	0	0	0	0	0	0	0	0	0	0	0	0	0	0	0	0	0	0	0	0	0	0	0	0	0
17_asm_295479	0	0	0	0	0	2738	0	0	0	0	0	0	0	0	14	49	0	0	16	0	0	0	0	0	923	0	0	115	0	0	0	0
17_asm_584623	334	34684	13	23026	0	226583	0	0	0	155	1694	0	0	0	0	0	0	0	43916	0	342	0	0	0	0	0	0	0	0	6454	0	29
17_nasm_1010	0	0	0	0	0	1784	0	0	0	0	0	0	0	0	0	0	0	0	0	0	0	0	0	0	0	0	0	0	0	0	0	0
17_nasm_15347	0	0	0	0	0	77	0	0	0	0	0	0	0	0	0	0	0	0	0	0	0	0	0	0	0	0	0	0	0	0	0	0
17_nasm_159030	0	0	0	0	0	0	0	125427	0	0	0	0	0	0	0	0	0	0	0	0	0	24	0	0	0	0	285	0	0	0	0	0
17_nasm_32275	0	0	0	0	0	13	0	0	0	0	0	0	0	0	0	0	0	0	0	0	0	0	0	0	0	0	0	0	0	0	0	0
18_asm_331084	0	0	20	0	0	0	143888	328325	0	0	0	0	0	0	0	0	0	0	0	0	209	59	0	0	0	0	0	0	0	0	0	0
18_asm_60331	0	0	11	0	0	0	65112	0	0	0	0	0	0	0	0	0	0	0	0	0	0	0	0	0	0	0	0	0	0	0	0	0
18_asm_633451	0	0	12	0	0	0	72776	0	0	0	0	0	0	0	0	0	0	0	0	0	0	0	0	0	0	0	0	0	0	0	0	0
19_asm_147266	0	0	0	0	0	0	0	0	0	0	0	0	0	0	0	0	0	0	0	0	0	0	0	0	0	0	0	11	0	0	0	0
19_asm_179483	0	0	0	0	0	0	0	0	0	0	0	0	0	0	0	0	0	0	0	0	0	0	0	0	0	0	0	1563	0	0	0	0
19_asm_207035	0	0	0	0	0	0	0	0	0	0	0	0	0	0	0	0	0	0	0	0	0	0	0	0	0	0	0	4825	0	0	885	0
19_nasm_169999	0	0	0	0	0	0	0	130	0	0	0	0	0	0	0	0	0	0	0	0	0	0	0	0	0	0	0	0	0	268	0	0
19_nasm_4421	0	0	0	0	0	0	0	0	0	0	0	0	0	0	0	0	0	0	0	0	0	0	0	0	0	0	0	36	0	0	0	0
19_nasm_452462	0	0	0	0	0	0	0	0	0	0	0	0	13	0	0	0	0	0	0	0	0	0	0	0	0	0	50	154	0	0	0	0
19_nasm_566854	0	0	0	0	0	0	0	0	0	0	0	12	0	13	0	0	0	0	0	0	0	0	0	0	0	50	39	0	154	0	0	0
19_nasm_8984	0	0	0	0	0	0	0	0	0	0	0	57	21	0	0	0	0	0	0	0	0	0	0	0	0	0	0	142	0	0	0	24
1_asm_91366	0	11	0	0	0	0	0	0	0	0	2753	0	21	0	0	0	31556	0	0	0	0	0	15	0	226	0	0	0	0	0	0	0
1_asm_9660	0	0	0	0	0	0	0	0	0	0	0	0	0	0	0	5012	178842	0	27121	0	0	0	0	0	0	1180	0	0	0	0	0	0
20_asm_260540	0	0	0	0	0	0	0	8245	0	0	0	0	0	0	0	0	0	0	0	0	0	0	0	0	0	0	0	0	0	0	0	0
20_asm_326701	0	0	0	0	0	0	0	51	0	0	0	0	0	0	0	0	0	0	0	0	0	0	0	0	0	0	0	0	0	0	0	0
20_asm_51511	0	0	0	0	0	0	0	42	0	0	0	0	0	0	0	0	0	0	0	0	0	0	0	0	0	0	0	0	0	0	0	0
20_nasm_110653	0	0	0	0	0	0	0	15	0	0	0	0	0	0	0	0	0	0	0	0	0	0	0	0	0	0	0	0	0	0	0	0
20_nasm_361399	0	0	0	0	0	0	0	11	0	0	0	0	0	0	0	0	0	0	0	0	0	0	0	0	0	0	0	0	0	0	0	0
20_nasm_463	0	0	0	0	0	0	0	1658	0	0	0	0	0	0	0	0	0	0	0	0	0	0	0	0	0	0	0	0	0	0	0	0
21_asm_17326	21	859	0	0	0	0	48	0	0	11	0	0	0	10554	12	3699	0	72645	239	0	116	19	0	17	0	24	648	0	79096	0	0	727
21_asm_278367	0	0	0	0	0	0	0	0	0	0	0	0	0	0	0	0	0	0	0	0	0	0	0	0	0	0	0	0	13464	0	0	0
21_nasm_19947	0	0	0	0	0	0	0	0	0	0	0	0	0	0	0	0	0	0	0	0	0	0	0	0	0	0	0	0	70	0	0	0
21_nasm_72	0	0	0	0	0	0	0	0	0	0	0	0	0	0	0	0	0	0	0	0	0	0	0	0	0	0	0	0	6900	0	0	0
22_asm_117242	0	0	0	0	0	0	0	0	0	0	0	0	0	0	0	0	0	0	0	0	0	0	0	0	0	0	0	0	0	19806	0	0
22_asm_75499	18	2485	0	161234	0	21909	0	0	0	1176	1044	0	0	0	0	0	0	0	3262	0	30	0	0	0	0	0	0	23	0	245	0	0
22_nasm_431	0	0	0	0	0	0	0	0	0	115	206	0	580	0	128	0	0	0	0	0	0	0	0	0	0	0	74	0	0	790	0	0
22_nasm_58	0	0	0	0	0	0	0	0	0	0	0	0	0	0	0	0	0	0	0	0	0	0	0	0	0	0	0	0	0	7810	0	0
23_asm_20802	0	0	0	0	0	0	0	0	0	0	0	0	0	0	0	0	0	0	0	0	0	0	0	0	0	0	0	0	0	0	7998	0
23_asm_23058	3405	12639	0	0	0	0	0	0	642	1822	1361	5268	1052	7069	1934	4405	10148	0	0	1959	2122	0	0	0	46940	11011	4133	2546	3093	1836	33626	546
23_asm_24248	0	0	0	0	0	0	0	0	0	0	0	0	0	0	0	0	0	0	0	0	0	0	0	0	0	0	0	0	0	0	142	0
23_asm_75193	0	0	0	0	0	0	0	0	0	0	0	0	0	0	0	0	0	0	0	0	0	0	0	0	0	0	0	0	0	0	241	0
23_nasm_30754	0	0	0	0	0	0	0	0	0	0	0	0	0	0	0	0	0	0	0	0	0	0	0	0	0	0	0	0	0	0	110	0
24_asm_128541	0	0	0	0	0	0	0	0	0	0	0	0	0	0	0	0	0	0	0	0	0	0	0	0	0	0	0	0	0	0	0	455
24_asm_158171	0	0	0	0	0	0	0	0	0	0	0	0	0	0	0	237	0	0	0	0	0	0	0	0	0	0	0	0	0	0	0	373
24_asm_212331	0	0	0	0	0	0	0	0	0	0	0	0	0	0	0	0	0	0	0	0	0	0	0	0	0	0	0	0	0	0	0	369
24_asm_388627	0	0	0	0	0	0	0	0	0	407	1620	328	606	4857	961	90	0	0	0	0	0	0	0	0	0	57	96	0	0	0	55	675
24_asm_438458	0	0	0	0	0	0	0	0	0	0	0	0	0	470	0	0	0	0	0	0	0	0	0	0	0	43	0	0	0	0	0	254
24_asm_456399	0	0	0	0	0	0	0	0	0	0	0	0	0	0	0	0	0	0	0	0	0	0	0	0	0	0	0	0	0	0	0	757
24_asm_48234	0	0	0	0	0	0	0	0	0	0	0	0	0	0	0	0	0	0	0	0	0	0	0	0	0	0	0	0	0	0	0	1810
24_asm_610975	0	0	0	0	0	0	0	0	0	0	0	0	0	0	0	0	228	0	0	0	0	0	0	0	0	0	0	0	0	0	0	2142
24_asm_688957	0	0	0	0	0	0	0	0	0	0	0	0	0	0	0	0	0	0	0	0	0	0	0	0	0	0	0	0	0	0	0	586
24_asm_692441	0	0	0	0	0	0	0	0	0	0	0	0	0	0	1587	0	0	0	0	0	0	16	0	0	0	0	0	0	0	0	0	75
24_asm_763387	0	28	0	0	0	0	12	0	0	0	0	0	0	0	0	0	0	0	12	0	0	0	0	0	0	0	0	0	0	0	0	185
24_asm_790448	0	0	0	0	0	0	0	0	0	0	0	0	0	0	0	0	0	0	0	0	0	0	0	0	0	0	0	0	0	0	0	1768
24_nasm_16625	0	0	0	0	0	0	0	0	0	0	0	0	0	0	0	0	0	0	0	0	0	0	0	0	0	0	0	0	0	0	0	12
24_nasm_2523	0	0	0	0	0	0	0	0	0	0	0	0	0	0	0	0	0	0	0	0	0	0	0	0	0	0	0	0	0	0	0	693
24_nasm_33370	0	0	0	0	0	0	0	0	0	0	0	0	0	0	0	0	0	0	0	0	0	0	0	0	0	0	0	0	0	0	0	111
24_nasm_360	0	0	0	0	0	0	0	0	0	0	0	0	0	0	0	0	0	0	0	0	0	0	0	0	0	0	0	0	0	0	0	66
24_nasm_41281	0	0	0	0	0	0	0	0	0	0	0	0	416	0	0	0	0	0	0	0	0	0	0	0	0	0	0	0	0	0	0	100
24_nasm_64726	0	0	0	0	0	0	0	0	0	0	0	0	0	0	0	0	0	0	0	0	0	0	0	0	0	0	0	0	0	0	0	27
25_asm_24720	0	0	0	0	0	0	0	0	1341	0	0	0	24136	0	0	0	0	0	0	0	0	0	0	0	0	0	0	0	0	0	0	853
25_asm_269051	0	0	0	0	0	0	0	0	20827	13248	7662	9274	8785	34982	3388	7363	0	0	0	0	0	0	99786	0	0	10347	8122	14329	0	7061	0	7561
25_asm_43521	0	0	0	0	0	0	0	0	3736	0	0	0	0	0	0	0	0	0	0	0	0	0	0	0	0	0	0	0	0	0	0	0
25_asm_555040	0	0	0	0	0	0	0	0	30333	39469	17511	23379	108184	1545	7198	583	0	0	0	0	0	0	0	0	0	2015	3294	0	0	0	0	15666
26_asm_124904	0	0	0	0	0	0	0	0	0	2079	0	0	0	0	2065	0	0	0	0	0	0	0	0	0	0	0	0	0	0	0	0	29
26_asm_507537	0	0	0	0	0	0	0	0	0	22	0	0	0	0	0	0	0	0	0	0	0	0	0	0	0	0	0	0	0	0	0	0
26_asm_576759	0	0	0	0	0	0	0	0	0	32	0	0	0	0	0	0	0	0	0	0	0	0	0	0	0	0	0	0	0	0	0	0
26_nasm_54667	0	0	0	0	0	0	0	0	0	88	0	0	0	0	0	0	0	0	0	0	0	0	0	0	0	0	0	0	0	0	0	0
27_asm_370837	0	0	0	0	0	0	0	38	0	0	330	121	0	14	0	0	0	0	0	0	0	0	0	1549	0	0	0	0	0	0	0	0
27_nasm_121135	0	0	0	0	0	0	0	0	0	0	1794	0	0	0	0	0	0	0	0	0	0	0	0	0	0	0	0	0	0	0	0	0
28_asm_248135	0	0	0	0	0	0	0	0	0	0	0	815	0	0	0	0	0	0	0	0	0	0	0	0	0	0	0	0	0	0	0	0
28_asm_353539	0	0	0	0	0	0	0	0	0	0	0	2081	0	0	0	0	0	0	0	0	0	0	0	0	0	0	0	0	0	0	0	0
28_nasm_11033	0	0	0	0	0	0	0	0	0	0	0	549	0	0	0	0	0	0	0	0	0	0	0	0	0	0	0	0	0	0	0	0
28_nasm_42656	0	0	0	0	0	0	0	0	0	0	0	0	19	0	0	0	0	0	0	0	0	0	0	0	0	0	0	0	0	0	0	0
28_nasm_5825	0	0	0	0	0	0	0	0	0	0	0	413	0	0	0	0	0	0	0	0	0	0	0	0	0	0	0	0	0	0	0	0
28_nasm_7597	0	0	0	0	0	0	0	0	0	0	0	759	0	0	0	0	0	0	0	0	0	0	0	0	0	0	0	0	0	0	0	0
28_nasm_861	0	0	0	0	0	0	0	0	0	0	0	1114	0	0	0	0	0	0	0	0	0	0	0	0	0	1034	0	0	0	0	0	0
28_nasm_868	0	0	0	0	0	0	0	0	0	0	0	1072	0	0	0	0	0	0	0	0	0	0	0	0	0	0	0	0	0	0	0	0
29_asm_217715	0	0	0	0	0	0	0	0	0	0	0	0	1054	0	0	0	0	0	0	0	0	0	0	0	0	0	0	0	0	0	0	0
29_asm_221908	0	0	0	0	0	0	0	0	0	0	0	0	927	0	0	0	0	0	0	0	0	0	0	0	0	0	0	0	0	0	0	0
29_asm_30943	0	0	0	0	0	0	0	0	0	0	0	0	179	0	0	0	0	0	0	0	0	0	0	0	0	0	0	0	0	0	0	0
29_asm_353104	0	0	0	0	0	0	0	0	0	0	0	0	231	0	0	0	0	0	0	0	0	0	0	0	0	0	0	0	0	0	0	0
29_asm_482998	0	0	0	0	0	0	0	0	0	0	0	0	905	0	0	0	0	0	0	0	0	0	0	0	0	0	0	0	0	0	0	0
29_asm_612422	0	0	0	0	0	0	0	0	0	0	0	0	818	0	0	0	0	0	0	0	0	0	0	0	0	0	0	0	0	0	0	0
29_nasm_11224	0	0	0	0	0	0	0	0	0	0	0	0	270	0	0	0	0	0	0	0	0	0	0	0	0	0	0	0	0	0	0	0
2_asm_23039	0	0	0	0	0	0	0	0	0	0	0	0	0	0	0	0	0	0	0	0	0	0	0	0	270	0	0	0	0	0	0	0
2_asm_6228	0	0	0	0	0	0	0	44	0	0	0	0	0	0	0	0	0	0	0	0	0	0	0	0	129	0	0	0	0	0	0	0
2_asm_83352	0	0	0	0	0	0	0	0	0	0	0	0	0	0	0	0	0	0	0	0	0	0	0	0	166	0	0	0	0	0	0	0
2_nasm_106608	0	0	0	0	0	0	0	0	0	0	0	0	0	0	0	0	0	0	0	0	0	0	0	0	83	0	0	0	0	0	0	0
2_nasm_20507	0	0	0	0	0	0	0	0	0	0	0	0	0	0	0	0	0	0	0	0	0	0	0	0	89	0	0	0	0	0	0	0
2_nasm_7753	0	0	0	0	0	0	0	0	0	0	0	0	0	0	0	0	0	0	0	0	0	0	0	0	2284	0	0	0	0	0	0	0
2_nasm_81774	0	0	0	0	0	0	0	0	0	0	0	0	0	0	0	0	0	0	0	0	0	0	0	0	453	0	0	0	0	0	0	0
30_asm_1034739	0	0	0	0	0	0	0	0	0	0	0	0	179	11035	0	0	0	0	23983	0	220	0	54852	0	0	0	0	0	0	0	0	0
30_asm_205273	0	0	0	0	0	0	0	0	0	2926	0	410	3446	9544	1937	0	0	0	0	0	0	0	0	0	0	376	891	34055	0	0	0	0
30_asm_42734	0	0	0	0	0	0	0	0	0	0	0	0	0	3866	0	0	0	0	0	0	0	0	0	0	0	0	0	0	0	0	0	0
30_asm_656536	0	0	0	0	0	0	0	0	0	0	0	0	0	13583	0	3574	0	0	0	0	0	0	0	0	0	0	0	0	0	0	0	0
30_asm_99198	0	0	0	0	0	0	0	0	1688	0	0	0	2943	41891	18	0	0	0	200	0	0	0	0	0	0	0	100	0	0	3836	0	189
30_nasm_676	0	0	0	0	0	0	0	0	0	0	0	0	0	4044	0	0	0	0	0	0	0	0	0	0	0	0	0	0	0	0	0	0
31_asm_108931	0	0	0	0	0	0	0	0	6642	5164	4322	12144	7391	0	15014	6404	0	0	0	0	0	0	0	0	249	10492	4773	60711	0	30598	227	4407
31_asm_147229	0	0	0	0	0	0	0	0	0	0	0	0	0	0	2573	8159	0	0	0	0	0	0	0	0	0	0	0	0	0	0	0	0
31_asm_221421	0	0	0	0	0	0	0	0	0	0	0	0	0	0	9476	0	0	0	0	0	0	0	0	0	0	0	0	0	0	0	0	0
31_asm_234823	0	0	0	0	0	0	0	0	0	0	0	0	0	0	2696	0	0	0	0	0	0	0	0	0	0	0	0	0	0	0	0	0
31_asm_45164	0	0	0	0	0	0	0	0	0	0	0	0	0	0	3551	0	0	0	0	0	0	0	0	0	0	0	0	0	0	0	0	0
31_asm_88526	0	0	0	0	0	0	0	0	0	0	0	0	0	0	20	0	0	0	0	0	0	0	0	0	0	0	0	0	0	0	0	0
32_asm_165611	0	0	0	0	0	0	0	0	0	0	0	0	0	0	0	1205	0	0	0	0	0	0	0	0	0	0	0	0	0	0	0	0
32_asm_293758	0	0	0	0	0	0	0	0	0	0	0	0	0	0	0	7016	0	0	0	0	0	0	0	0	0	0	0	0	0	0	0	0
32_asm_57976	0	0	0	0	0	0	0	0	0	0	0	0	0	0	0	3947	0	0	0	0	0	0	0	0	0	0	0	0	0	0	0	0
32_nasm_289	0	0	0	0	0	0	0	0	0	0	0	0	634	0	0	4216	0	0	0	0	0	0	0	0	0	0	0	0	0	0	0	0
3_nasm_61465	0	0	0	0	0	0	0	0	0	0	0	0	0	0	0	0	0	18	0	0	0	0	0	0	0	0	0	0	0	0	0	0
3_nasm_67466	240	0	0	0	0	0	0	38	0	0	0	0	0	11	15	0	0	1097	0	120	0	75	199	38	0	0	0	112	0	55	0	0
4_asm_23800	0	0	0	0	0	0	0	0	0	0	0	0	0	0	0	0	0	0	38875	0	0	0	0	0	0	0	1654	0	0	0	0	0
4_asm_27160	0	0	0	0	0	0	0	0	0	0	0	0	0	0	0	0	0	0	38	0	0	0	0	0	0	0	0	0	0	0	0	0
4_nasm_220187	0	0	0	0	0	0	0	0	0	0	0	0	0	0	0	0	0	0	115	0	0	0	0	0	0	0	0	0	0	0	0	0
5_asm_137106	0	0	0	0	0	0	0	0	0	0	0	655	835	8648	0	9154	0	0	0	28587	0	0	0	0	0	1196	4420	0	0	5303	0	1196
5_asm_437239	0	0	0	0	0	0	0	0	0	0	0	0	0	0	0	0	0	0	0	1053	0	0	0	0	0	0	0	0	0	0	0	0
5_nasm_2511	0	0	0	0	0	0	0	0	0	0	0	0	0	0	0	0	0	0	0	44	0	0	0	0	0	0	0	0	0	0	0	0
6_asm_25380	0	0	0	0	0	0	0	0	0	0	661	0	0	0	0	0	0	0	0	0	16345	0	0	0	0	0	0	0	0	0	0	0
7_asm_208820	0	0	0	0	0	0	0	0	0	0	0	0	0	0	0	0	0	0	0	0	0	29907	0	0	0	0	0	0	0	0	0	0
7_asm_247873	0	0	0	0	0	0	0	0	0	0	0	0	0	0	0	0	0	0	0	0	0	143	0	0	0	0	0	0	0	0	0	0
7_nasm_34	0	0	0	0	0	0	0	0	0	0	0	0	0	0	28	0	0	0	0	0	0	6276	0	0	0	0	53	0	0	0	0	0
7_nasm_53	0	0	0	0	0	0	0	0	0	0	0	0	0	0	0	0	0	0	0	0	0	73892	0	0	0	0	0	0	0	0	0	0
8_asm_249250	0	0	0	0	0	0	0	0	0	0	0	0	466	0	0	0	159	0	0	0	0	0	4653	0	0	0	0	0	0	0	0	124
8_asm_288782	0	0	0	0	0	0	0	0	0	0	0	0	0	0	0	0	0	0	0	0	0	0	3197	19	0	0	0	0	0	0	0	0
8_asm_390006	0	0	0	0	0	0	0	0	0	0	0	0	0	0	0	0	0	0	0	0	0	0	238361	12	0	0	0	0	0	0	0	0
8_nasm_11596	0	0	0	0	0	0	0	0	0	0	0	0	0	0	0	0	0	0	0	0	0	0	248	0	0	0	0	0	0	0	0	0
8_nasm_513	0	0	0	0	0	0	0	0	0	0	0	0	0	0	0	0	0	0	0	0	0	0	12628	0	0	0	0	0	0	0	0	0
9_asm_268025	0	0	0	0	0	0	0	0	0	0	0	0	0	0	0	0	0	0	0	0	0	0	0	0	0	9892	0	0	0	0	0	0
9_asm_539487	0	0	0	0	0	235	0	0	0	1573	3167	1661	3340	0	0	7821	0	0	0	0	0	0	0	0	0	6382	1609	0	0	0	0	1120
9_asm_665697	0	0	0	0	14615	0	0	158	9167	9308	11635	9176	10645	5227	2518	1382	12514	0	0	0	0	6171	0	0	560	9675	7457	8316	2790	7895	40	12683
9_asm_753306	0	0	0	0	0	0	0	0	0	0	0	0	0	0	0	0	0	0	0	0	0	0	0	0	0	4109	0	0	0	0	0	0
9_asm_807825	0	0	0	0	0	0	0	0	0	0	0	0	0	0	0	0	0	0	0	0	0	0	0	0	0	491	0	0	0	0	0	0
9_asm_93169	0	0	0	0	0	0	0	0	0	0	0	0	0	0	0	0	0	0	0	0	0	0	0	0	0	1292	0	0	0	0	0	0
9_nasm_5105	0	0	0	0	0	0	0	0	0	0	0	0	0	0	0	0	0	0	0	0	0	0	0	0	0	146	0	0	0	0	0	0
T2_nasm_1231	0	0	0	0	0	0	0	0	0	0	0	0	0	0	0	0	0	0	0	0	0	0	0	0	0	0	0	0	0	0	0	0
T2_nasm_24017	0	0	0	0	0	0	0	0	0	0	0	0	0	0	0	0	0	0	0	0	0	0	0	0	0	0	0	0	0	0	0	0
T2_nasm_32533	0	0	0	0	0	0	0	0	0	0	0	0	0	0	0	0	0	0	0	0	0	0	0	0	0	0	0	0	0	0	0	0
T2_nasm_327197	0	0	0	0	0	0	0	0	0	0	0	0	0	0	0	0	0	0	0	0	0	0	0	0	0	0	0	0	0	0	0	0
T2_nasm_402	0	0	0	0	0	0	0	0	0	0	0	0	0	0	0	0	0	0	0	0	0	0	0	0	0	0	0	0	0	0	0	0
T2_nasm_4193	0	0	0	0	0	0	0	0	0	0	0	0	0	0	0	0	0	0	0	0	0	0	0	0	0	0	0	0	0	0	0	0
T2_nasm_472	0	0	0	0	0	0	0	0	0	0	0	0	1307	0	0	0	0	0	0	0	0	0	0	0	0	0	0	0	0	0	0	0
T4_asm_10124	0	0	0	0	0	0	0	0	0	0	0	0	0	0	0	0	0	0	0	0	0	0	0	0	0	0	0	0	0	0	0	0
T4_asm_10131	0	0	0	0	0	0	0	0	0	0	0	0	0	0	0	0	0	0	0	0	0	0	0	0	0	0	0	0	0	0	0	0
T4_asm_1099	0	0	0	0	0	0	0	0	0	0	0	0	0	0	0	0	0	0	0	0	0	0	0	0	0	0	0	0	0	0	0	0
T4_asm_11060	0	0	0	0	0	0	0	0	0	0	0	0	0	0	0	0	0	0	0	0	0	0	0	0	0	0	0	0	0	0	0	0
T4_asm_11218	0	0	0	0	0	0	0	0	0	0	0	0	0	0	0	0	0	0	0	0	0	0	0	0	0	0	0	0	0	0	0	0
T4_asm_11967	0	0	0	0	0	0	0	0	0	0	0	0	0	0	0	0	0	0	0	0	0	0	0	0	0	0	0	0	0	0	0	0
T4_asm_12415	0	0	0	0	0	0	0	0	0	0	0	0	0	0	0	0	0	0	0	0	0	0	0	0	0	0	0	0	0	0	0	0
T4_asm_1352	0	0	0	0	0	0	0	0	0	0	0	0	0	0	0	0	0	0	0	0	0	0	0	0	0	0	0	0	0	0	0	0
T4_asm_13552	0	0	0	0	0	0	0	0	0	0	0	0	0	0	0	0	0	0	0	0	0	0	0	0	0	0	0	0	0	0	0	0
T4_asm_14268	0	0	0	0	0	0	0	0	0	0	0	0	0	0	0	0	0	0	0	0	0	0	0	0	0	0	0	0	0	0	0	0
T4_asm_1469	0	0	0	0	0	0	0	0	0	0	0	0	0	0	0	0	0	0	0	0	0	0	0	0	0	0	0	0	0	0	0	0
T4_asm_14907	0	0	0	0	0	0	0	0	0	0	0	0	0	0	0	0	0	0	0	0	0	0	0	0	0	0	0	0	0	0	0	0
T4_asm_15648	0	0	0	0	0	0	0	0	0	0	0	0	0	0	0	0	0	0	0	0	0	0	0	0	0	0	0	0	0	0	0	0
T4_asm_15681	0	0	0	0	0	0	0	0	0	0	0	0	0	0	0	0	0	0	0	0	0	0	0	0	0	0	0	0	0	0	0	0
T4_asm_1669	0	0	0	0	0	0	0	0	0	0	0	0	0	0	0	0	0	0	0	0	0	0	0	0	0	0	0	0	0	0	0	0
T4_asm_17471	0	0	0	0	0	0	0	0	0	0	0	0	0	0	0	0	0	0	0	0	0	0	0	0	0	0	0	0	0	0	0	0
T4_asm_18218	0	0	0	0	0	0	0	0	0	0	0	0	0	0	0	0	0	0	0	0	0	0	0	0	0	0	0	0	0	0	0	0
T4_asm_18269	0	0	0	0	0	0	0	0	0	0	0	0	0	0	0	0	0	0	0	0	0	0	0	0	0	0	0	0	0	0	0	0
T4_asm_18365	0	0	0	0	0	0	0	0	0	0	0	0	0	0	0	0	0	0	0	0	0	0	0	0	0	0	0	0	0	0	0	0
T4_asm_20394	0	0	0	0	0	0	0	0	0	0	0	0	0	0	0	0	0	0	0	0	0	0	0	0	0	0	0	0	0	0	0	0
T4_asm_214	0	0	0	0	0	0	0	0	0	0	0	0	0	0	0	0	0	0	0	0	0	0	0	0	0	0	0	0	0	0	0	0
T4_asm_21458	0	0	0	0	0	0	0	0	0	0	0	0	0	0	0	0	0	0	0	0	0	0	0	0	0	0	0	0	0	0	0	0
T4_asm_2159	0	0	0	0	0	0	0	0	0	0	0	0	0	0	0	0	0	0	0	0	0	0	0	0	0	0	0	0	0	0	0	0
T4_asm_21856	0	0	0	0	0	0	0	0	0	0	0	0	0	0	0	0	0	0	0	0	0	0	0	0	0	0	0	0	0	0	0	0
T4_asm_2196	0	0	0	0	0	0	0	0	0	0	0	0	0	0	0	0	0	0	0	0	0	0	0	0	0	0	0	0	0	0	0	0
T4_asm_22547	0	0	0	0	0	0	0	0	0	0	0	0	0	0	0	0	0	0	0	0	0	0	0	0	0	0	0	0	0	0	0	0
T4_asm_22693	0	0	0	0	0	0	0	0	0	0	0	0	0	0	0	0	0	0	0	0	0	0	0	0	0	0	0	0	0	0	0	0
T4_asm_2447	0	0	0	0	0	0	0	0	0	0	0	0	0	0	0	0	0	0	0	0	0	0	0	0	0	0	0	0	0	0	0	0
T4_asm_2448	0	0	0	0	0	0	0	0	0	0	0	0	0	0	0	0	0	0	0	0	0	0	0	0	0	0	0	0	0	0	0	0
T4_asm_25953	0	0	0	0	0	0	0	0	0	0	0	0	0	0	0	0	0	0	0	0	0	0	0	0	0	0	0	0	0	0	0	0
T4_asm_28826	0	0	0	0	0	0	0	0	0	0	0	0	0	0	0	0	0	0	0	0	0	0	0	0	0	0	0	0	0	0	0	0
T4_asm_30581	0	0	0	0	0	0	0	0	0	0	0	0	0	0	0	0	0	0	0	0	0	0	0	0	0	0	0	0	0	0	0	0
T4_asm_31140	0	0	0	0	0	0	0	0	0	0	0	0	0	0	0	0	0	0	0	0	0	0	0	0	0	0	0	0	0	0	0	0
T4_asm_32210	0	0	0	0	0	0	0	0	0	0	0	0	0	0	0	0	0	0	0	0	0	0	0	0	0	0	0	0	0	0	0	0
T4_asm_32983	0	0	0	0	0	0	0	0	0	0	0	0	0	0	0	0	0	0	0	0	0	0	0	0	0	0	0	0	0	0	0	0
T4_asm_35472	0	0	0	0	0	0	0	0	0	0	0	0	0	0	0	0	0	0	0	0	0	0	0	0	0	0	0	0	0	0	0	0
T4_asm_35962	0	0	0	0	0	0	0	0	0	0	0	0	0	0	0	0	0	0	0	0	0	0	0	0	0	0	0	0	0	0	0	0
T4_asm_3660	0	0	0	0	0	0	0	0	0	0	0	0	0	0	0	0	0	0	0	0	0	0	0	0	0	0	0	0	0	0	0	0
T4_asm_38071	0	0	0	0	0	0	0	0	0	0	0	0	0	0	0	0	0	0	0	0	0	0	0	0	0	0	0	0	0	0	0	0
T4_asm_381	0	0	0	0	0	0	0	0	0	0	0	0	0	0	0	0	0	0	0	0	0	0	0	0	0	0	0	0	0	0	0	0
T4_asm_3822	0	0	0	0	0	0	0	0	0	0	0	0	0	0	0	0	0	0	0	0	0	0	0	0	0	0	0	0	0	0	0	0
T4_asm_387	0	0	0	0	0	0	0	0	0	0	0	0	0	0	0	0	0	0	0	0	0	0	0	0	0	0	0	0	0	0	0	0
T4_asm_39247	0	0	0	0	0	0	0	0	0	0	0	0	0	0	0	0	0	0	0	0	0	0	0	0	0	0	0	0	0	0	0	0
T4_asm_39342	0	0	0	0	0	0	0	0	0	0	0	0	0	0	0	0	0	0	0	0	0	0	0	0	0	0	0	0	0	0	0	0
T4_asm_4024	0	0	0	0	0	0	0	0	0	0	0	0	0	0	0	0	0	0	0	0	0	0	0	0	0	0	0	0	0	0	0	0
T4_asm_4088	0	0	0	0	0	0	0	0	0	0	0	0	0	0	0	0	0	0	0	0	0	0	0	0	0	0	0	0	0	0	0	0
T4_asm_4746	0	0	0	0	0	0	0	0	0	0	0	0	0	0	0	0	0	0	0	0	0	0	0	0	0	0	0	0	0	0	0	0
T4_asm_498	0	0	0	0	0	0	0	0	0	0	0	0	0	0	0	0	0	0	0	0	0	0	0	0	0	0	0	0	0	0	0	0
T4_asm_514	0	0	0	0	0	0	0	0	0	0	0	0	0	0	0	0	0	0	0	0	0	0	0	0	0	0	0	0	0	0	0	0
T4_asm_5246	0	0	0	0	0	0	0	0	0	0	0	0	0	0	0	0	0	0	0	0	0	0	0	0	0	0	0	0	0	0	0	0
T4_asm_5298	0	0	0	0	0	0	0	0	0	0	0	0	0	0	0	0	0	0	0	0	0	0	0	0	0	0	0	0	0	0	0	0
T4_asm_5845	0	0	0	0	0	0	0	0	0	0	0	0	0	0	0	0	0	0	0	0	0	0	0	0	0	0	0	0	0	0	0	0
T4_asm_613	0	0	0	0	0	0	0	0	0	0	0	0	0	0	0	0	0	0	0	0	0	0	0	0	0	0	0	0	0	0	0	0
T4_asm_7275	0	0	0	0	0	0	0	0	0	0	0	0	0	0	0	0	0	0	0	0	0	0	0	0	0	0	0	0	0	0	0	0
T4_asm_773	0	0	0	0	0	0	0	0	0	0	0	0	0	0	0	0	0	0	0	0	0	0	0	0	0	0	0	0	0	0	0	0
T4_asm_867	0	0	0	0	0	0	0	0	0	0	0	0	0	0	0	0	0	0	0	0	0	0	0	0	0	0	0	0	0	0	0	0
T4_asm_895	0	0	0	0	0	0	0	0	0	0	0	0	0	0	0	0	0	0	0	0	0	0	0	0	0	0	0	0	0	0	0	0
T4_asm_919	0	0	0	0	0	0	0	0	0	0	0	0	0	0	0	0	0	0	0	0	0	0	0	0	0	0	0	0	0	0	0	0
T4_nasm_10228	0	0	0	0	0	0	0	0	0	0	0	0	0	0	0	0	0	0	0	0	0	0	0	0	0	0	0	0	0	0	0	0
T4_nasm_106226	0	0	0	0	0	0	0	0	0	0	0	0	0	0	0	0	0	0	0	0	0	0	0	0	0	0	0	0	0	0	0	0
T4_nasm_109781	0	0	0	0	0	0	0	0	0	0	0	0	0	0	0	0	0	0	0	0	0	0	0	0	0	0	0	0	0	0	0	0
T4_nasm_11211	0	0	0	0	0	0	0	0	0	0	0	0	0	0	0	0	0	0	0	0	0	0	0	0	0	0	0	0	0	0	0	0
T4_nasm_1243	0	0	0	0	0	0	0	207	0	0	0	0	0	0	0	0	0	0	0	0	0	0	0	0	0	0	1018	0	0	0	0	0
T4_nasm_12904	0	0	0	0	0	0	0	0	0	0	0	0	0	0	0	0	0	0	0	0	0	0	0	0	0	0	0	0	0	0	0	0
T4_nasm_129832	0	0	0	0	0	0	0	0	0	0	0	0	0	0	0	0	0	0	0	0	0	0	0	0	0	0	0	0	0	0	0	0
T4_nasm_130730	0	0	0	0	0	0	0	0	0	0	0	0	0	0	0	0	0	0	0	0	0	0	0	0	0	0	0	0	0	0	0	0
T4_nasm_13432	0	0	0	0	0	0	0	0	0	0	0	0	0	0	0	0	0	0	0	0	0	0	0	0	0	0	0	0	0	0	0	0
T4_nasm_13629	0	0	0	0	0	0	0	0	0	0	0	0	0	0	0	0	0	0	0	0	0	0	0	0	0	0	0	0	0	0	0	0
T4_nasm_13668	0	0	0	0	0	0	0	0	0	0	0	0	0	0	0	0	0	0	0	0	0	0	0	0	0	0	0	0	0	0	0	0
T4_nasm_13785	0	0	0	0	0	0	0	0	0	0	0	0	0	0	0	0	0	0	0	0	0	0	0	0	0	0	0	0	0	0	0	0
T4_nasm_13845	0	0	0	0	0	0	0	0	0	0	0	0	0	0	0	0	0	0	0	0	0	0	0	0	0	0	0	0	0	0	0	0
T4_nasm_145972	0	0	0	0	0	0	0	0	0	0	0	0	0	0	0	0	0	0	0	0	0	0	0	0	0	0	0	0	0	0	0	0
T4_nasm_14637	0	0	0	0	0	0	0	0	0	0	0	0	0	0	0	0	0	0	0	0	0	0	0	0	0	0	0	0	0	0	0	0
T4_nasm_1557	0	0	0	0	0	0	0	0	0	0	0	0	0	0	0	0	0	0	0	0	0	0	0	0	0	0	0	0	0	0	0	0
T4_nasm_16037	0	0	0	0	0	0	0	0	0	0	0	0	0	0	0	0	0	0	0	0	0	0	0	0	0	0	0	0	0	0	0	0
T4_nasm_162715	0	0	0	0	0	0	0	0	0	0	0	0	0	0	0	0	0	0	0	0	0	0	0	0	0	0	0	0	0	0	0	0
T4_nasm_163036	0	0	0	0	0	0	0	0	0	0	0	0	0	0	0	0	0	0	0	0	0	0	0	0	0	0	0	0	0	0	0	0
T4_nasm_17015	0	0	0	0	0	0	0	0	0	0	0	0	0	0	0	0	0	0	0	0	0	0	0	0	0	0	0	0	0	0	0	0
T4_nasm_17699	0	0	0	0	0	0	0	0	0	0	0	0	0	0	0	0	0	0	0	0	0	0	0	0	0	0	0	0	0	0	0	0
T4_nasm_18109	0	0	0	0	0	0	0	0	0	0	0	0	0	0	0	0	0	0	0	0	0	0	0	0	0	0	0	0	0	0	0	0
T4_nasm_18530	0	0	0	0	0	0	0	0	0	0	0	0	0	0	0	0	0	0	0	0	0	0	0	0	0	0	0	0	0	0	0	0
T4_nasm_18949	0	0	0	0	0	0	0	0	0	0	0	0	0	0	0	0	0	0	0	0	0	0	0	0	0	0	0	0	0	0	0	0
T4_nasm_19509	0	0	0	0	0	0	0	0	0	0	0	0	0	0	0	0	0	0	0	0	0	0	0	0	0	0	0	0	0	0	0	0
T4_nasm_2	0	0	0	0	0	0	0	0	0	0	0	0	0	0	0	0	0	0	0	0	0	0	0	0	0	0	0	0	0	0	0	0
T4_nasm_20280	0	0	0	0	0	0	0	0	0	0	0	0	0	0	0	0	0	0	0	0	0	0	0	0	0	0	0	0	0	0	0	0
T4_nasm_21168	0	0	0	0	0	0	0	0	0	0	0	0	0	0	0	0	0	0	0	0	0	0	0	0	0	0	0	0	0	0	0	0
T4_nasm_217388	0	0	0	0	0	0	0	0	0	0	0	0	0	0	0	0	0	0	0	0	0	0	0	0	0	0	0	0	0	0	0	0
T4_nasm_21819	0	0	0	0	0	0	0	0	0	0	0	0	0	0	0	0	0	0	0	0	0	0	0	0	0	0	0	0	0	0	0	0
T4_nasm_22452	0	0	0	0	0	0	0	0	0	0	0	0	0	0	0	0	0	0	0	0	0	0	0	0	0	0	0	0	0	0	0	0
T4_nasm_22970	0	0	0	0	0	0	0	0	0	0	0	0	0	0	0	0	0	0	0	0	0	0	0	0	0	0	0	0	0	0	0	0
T4_nasm_23083	0	0	0	0	0	0	0	0	0	0	0	0	0	0	0	0	0	0	0	0	0	0	0	0	0	0	0	0	0	0	0	0
T4_nasm_23291	0	0	0	0	0	0	0	0	0	0	0	0	0	0	0	0	0	0	0	0	0	0	0	0	0	0	0	0	0	0	0	0
T4_nasm_237302	0	0	0	0	0	0	0	0	0	0	0	0	0	0	0	0	0	0	0	0	0	0	0	0	0	0	0	0	0	0	0	0
T4_nasm_24549	0	0	0	0	0	0	0	0	0	0	0	0	0	0	0	0	0	0	0	0	0	0	0	0	0	0	0	0	0	0	0	0
T4_nasm_245559	0	0	0	0	0	0	0	0	0	0	0	0	0	0	0	0	0	0	0	0	0	0	0	0	0	0	0	0	0	0	0	0
T4_nasm_27284	0	0	0	0	0	0	0	0	0	0	0	0	0	0	0	0	0	0	0	0	0	0	0	0	0	0	0	0	0	0	0	0
T4_nasm_27746	0	0	0	0	0	0	0	0	0	0	0	0	0	0	0	0	0	0	0	0	0	0	0	0	0	0	0	0	0	0	0	0
T4_nasm_28611	0	0	0	0	0	0	0	0	0	0	0	0	0	0	0	0	0	0	0	0	0	0	0	0	0	0	0	0	0	0	0	0
T4_nasm_301920	0	0	0	0	0	0	0	0	0	0	0	0	0	0	0	0	0	0	0	0	0	0	0	0	0	0	0	0	0	0	0	0
T4_nasm_324789	0	0	0	0	0	0	0	0	0	0	0	0	0	0	0	0	0	0	0	0	0	0	0	0	0	0	0	0	0	0	0	0
T4_nasm_33982	0	0	0	0	0	0	0	0	0	0	0	0	0	0	0	0	0	0	0	0	0	0	0	0	0	0	0	0	0	0	0	0
T4_nasm_35560	0	0	0	0	0	0	0	0	0	0	0	0	0	0	0	0	0	0	0	0	0	0	0	0	0	0	0	0	0	0	0	0
T4_nasm_38247	0	0	0	0	0	0	0	0	0	0	0	0	0	0	0	0	0	0	0	0	0	0	0	0	0	0	0	0	0	0	0	0
T4_nasm_4096	0	0	0	0	0	0	0	0	0	0	0	0	0	0	0	0	0	0	0	0	0	0	0	0	0	0	0	0	0	0	0	0
T4_nasm_42428	0	0	0	0	0	0	0	0	0	0	0	0	0	0	0	0	0	0	0	0	0	0	0	0	0	0	0	0	0	0	0	0
T4_nasm_43039	0	0	0	0	0	0	0	0	0	0	0	0	0	0	0	0	0	0	0	0	0	0	0	0	0	0	0	0	0	0	0	0
T4_nasm_44899	0	0	0	0	0	0	0	0	0	0	0	0	0	0	0	0	0	0	0	0	0	0	0	0	0	0	0	0	0	0	0	0
T4_nasm_46124	0	0	0	0	0	0	0	0	0	0	0	0	0	0	0	0	0	0	0	0	0	0	0	0	0	0	0	0	0	0	0	0
T4_nasm_46628	0	0	0	0	0	0	0	0	0	0	0	0	0	0	0	0	0	0	0	0	0	0	0	0	0	0	0	0	0	0	0	0
T4_nasm_47292	0	0	0	0	0	0	0	0	0	0	0	0	0	0	0	0	0	0	0	0	0	0	0	0	0	0	0	0	0	0	0	0
T4_nasm_49637	0	0	0	0	0	0	0	0	0	0	0	0	0	0	0	0	0	0	0	0	0	0	0	0	0	0	0	0	0	0	0	0
T4_nasm_50193	0	0	0	0	0	0	0	0	0	0	0	0	0	0	0	0	0	0	0	0	0	0	0	0	0	0	0	0	0	0	0	0
T4_nasm_50701	0	0	0	0	0	0	0	0	0	0	0	0	0	0	0	0	0	0	0	0	0	0	0	0	0	0	0	0	0	0	0	0
T4_nasm_530124	0	0	0	0	0	0	0	0	0	0	0	0	0	0	0	0	0	0	0	0	0	0	0	0	0	0	0	0	0	0	0	0
T4_nasm_54792	0	0	0	0	0	0	0	0	0	0	0	0	0	0	0	0	0	0	0	0	0	0	0	0	0	0	0	0	0	0	0	0
T4_nasm_59302	0	0	0	0	0	0	0	0	0	0	0	0	0	0	0	0	0	0	0	0	0	0	0	0	0	0	0	0	0	0	0	0
T4_nasm_62303	0	0	0	0	0	0	0	0	0	0	0	0	0	0	0	0	0	0	0	0	0	0	0	0	0	0	0	0	0	0	0	0
T4_nasm_62986	0	0	0	0	0	0	0	0	0	0	0	0	0	0	0	0	0	0	0	0	0	0	0	0	0	0	0	0	0	0	0	0
T4_nasm_63326	0	0	0	0	0	0	0	0	0	0	0	0	0	0	0	0	0	0	0	0	0	0	0	0	0	0	0	0	0	0	0	0
T4_nasm_64953	0	0	0	0	0	0	0	0	0	0	0	0	0	0	0	0	0	0	0	0	0	0	0	0	0	0	0	0	0	0	0	0
T4_nasm_6533	0	0	0	0	0	0	0	0	0	0	0	0	0	0	0	0	0	0	0	0	0	0	0	0	0	0	0	0	0	0	0	0
T4_nasm_655886	0	0	0	0	0	0	0	0	0	0	0	0	0	0	0	0	0	0	0	0	0	0	0	0	0	0	0	0	0	0	0	0
T4_nasm_66028	0	0	0	0	0	0	0	0	0	0	0	0	0	0	0	0	0	0	0	0	0	0	0	0	0	0	0	0	0	0	0	0
T4_nasm_6609	0	0	0	0	0	0	0	0	0	0	0	0	0	0	0	0	0	0	0	0	0	0	0	0	0	0	0	0	0	0	0	0
T4_nasm_6759	0	0	0	0	0	0	0	0	0	0	0	0	0	0	0	0	0	0	0	0	0	0	0	0	0	0	0	0	0	0	0	0
T4_nasm_6839	0	0	0	0	0	0	0	0	0	0	0	0	0	0	0	0	0	0	0	0	0	0	0	0	0	0	0	0	0	0	0	0
T4_nasm_6846	0	0	0	0	0	0	0	0	0	0	0	0	0	0	0	0	0	0	0	0	0	0	0	0	0	0	0	0	0	0	0	0
T4_nasm_7035	0	0	0	0	0	0	0	0	0	0	0	0	0	0	0	0	0	0	0	0	0	0	0	0	0	0	0	0	0	0	0	0
T4_nasm_7058	0	0	0	0	0	0	0	0	0	0	0	0	0	0	0	0	0	0	0	0	0	0	0	0	0	0	0	0	0	0	0	0
T4_nasm_7077	0	0	0	0	0	0	0	0	0	0	0	0	0	0	0	0	0	0	0	0	0	0	0	0	0	0	0	0	0	0	0	0
T4_nasm_7093	0	0	0	0	0	0	0	0	0	0	0	0	0	0	0	0	0	0	0	0	0	0	0	0	0	0	0	0	0	0	0	0
T4_nasm_72102	0	0	0	0	0	0	0	0	0	0	0	0	0	0	0	0	0	0	0	0	0	0	0	0	0	0	0	0	0	0	0	0
T4_nasm_7233	0	0	0	0	0	0	0	0	0	0	0	0	0	0	0	0	0	0	0	0	0	0	0	0	0	0	0	0	0	0	0	0
T4_nasm_7253	0	0	0	0	0	0	0	0	0	0	0	0	0	0	0	0	0	0	0	0	0	0	0	0	0	0	0	0	0	0	0	0
T4_nasm_73703	0	0	0	0	0	0	0	0	0	0	0	0	0	0	0	0	0	0	0	0	0	0	0	0	0	0	0	0	0	0	0	0
T4_nasm_74337	0	0	0	0	0	0	0	0	0	0	0	0	0	0	0	0	0	0	0	0	0	0	0	0	0	0	0	0	0	0	0	0
T4_nasm_75465	0	0	0	0	0	0	0	0	0	0	0	0	0	0	0	0	0	0	0	0	0	0	0	0	0	0	0	0	0	0	0	0
T4_nasm_76520	0	0	0	0	0	0	0	0	0	0	0	0	0	0	0	0	0	0	0	0	0	0	0	0	0	0	0	0	0	0	0	0
T4_nasm_76648	0	0	0	0	0	0	0	0	0	0	0	0	0	0	0	0	0	0	0	0	0	0	0	0	0	0	0	0	0	0	0	0
T4_nasm_76659	0	0	0	0	0	0	0	0	0	0	0	0	0	0	0	0	0	0	0	0	0	0	0	0	0	0	0	0	0	0	0	0
T4_nasm_76870	0	0	0	0	0	0	0	0	0	0	0	0	0	0	0	0	0	0	0	0	0	0	0	0	0	0	0	0	0	0	0	0
T4_nasm_78848	0	0	0	0	0	0	0	0	0	0	0	0	0	0	0	0	0	0	0	0	0	0	0	0	0	0	0	0	0	0	0	0
T4_nasm_7908	0	0	0	0	0	0	0	0	0	0	0	0	0	0	0	0	0	0	0	0	0	0	0	0	0	0	0	0	0	0	0	0
T4_nasm_7952	0	0	0	0	0	0	0	0	0	0	0	0	0	0	0	0	0	0	0	0	0	0	0	0	0	0	0	0	0	0	0	0
T4_nasm_8001	0	0	0	0	0	0	0	0	0	0	0	0	0	0	0	0	0	0	0	0	0	0	0	0	0	0	0	0	0	0	0	0
T4_nasm_80359	0	0	0	0	0	0	0	0	0	0	0	0	0	0	0	0	0	0	0	0	0	0	0	0	0	0	0	0	0	0	0	0
T4_nasm_81104	0	0	0	0	0	0	0	0	0	0	0	0	0	0	0	0	0	0	0	0	0	0	0	0	0	0	0	0	0	0	0	0
T4_nasm_82059	0	0	0	0	0	0	0	0	0	0	0	0	0	0	0	0	0	0	0	0	0	0	0	0	0	0	0	0	0	0	0	0
T4_nasm_82338	0	0	0	0	0	0	0	0	0	0	0	0	0	0	0	0	0	0	0	0	0	0	0	0	0	0	0	0	0	0	0	0
T4_nasm_838	0	0	0	0	0	0	0	0	0	0	0	0	0	0	0	0	0	0	0	0	0	0	0	0	0	0	0	0	0	0	0	0
T4_nasm_8686	0	0	0	0	0	0	0	0	0	0	0	0	0	0	0	0	0	0	0	0	0	0	0	0	0	0	0	0	0	0	0	0
T4_nasm_8880	0	0	0	0	0	0	0	0	0	0	0	0	0	0	0	0	0	0	0	0	0	0	0	0	0	0	0	0	0	0	0	0
T4_nasm_89603	0	0	0	0	0	0	0	0	0	0	0	0	0	0	0	0	0	0	0	0	0	0	0	0	0	0	0	0	0	0	0	0
T4_nasm_90149	0	0	0	0	0	0	0	0	0	0	0	0	0	0	0	0	0	0	0	0	0	0	0	0	0	0	0	0	0	0	0	0
T4_nasm_92066	0	0	0	0	0	0	0	0	0	0	0	0	0	0	0	0	0	0	0	0	0	0	0	0	0	0	0	0	0	0	0	0
T4_nasm_9355	0	0	0	0	0	0	0	0	0	0	0	0	0	0	0	0	0	0	0	0	0	0	0	0	0	0	0	0	0	0	0	0
T4_nasm_9750	0	0	0	0	0	0	0	0	0	0	0	0	0	0	0	0	0	0	0	0	0	0	0	0	0	0	0	0	0	0	0	0
T4_nasm_97827	0	0	0	0	0	0	0	0	0	0	0	0	0	0	0	0	0	0	0	0	0	0	0	0	0	0	0	0	0	0	0	0

## Sheet: otu_profile_filt 16S 
	Normal colonic mucosa	Normal colonic mucosa	Normal colonic mucosa	Normal colonic mucosa	Normal colonic mucosa	Normal colonic mucosa	Normal colonic mucosa	Normal colonic mucosa	AB colonic mucosa	AB colonic mucosa	AB colonic mucosa	AB colonic mucosa	AB colonic mucosa	AB colonic mucosa	AB colonic mucosa	AB colonic mucosa	AF colonic mucosa	AF colonic mucosa	AF colonic mucosa	AF colonic mucosa	AF colonic mucosa	AF colonic mucosa	AF colonic mucosa	AF colonic mucosa
	29	30	31	32	33	34	35	36	37	38	39	40	41	42	43	44	45	46	47	48	49	50	51	52
29_ovlp_104003	8032	12594	171	7273	1031	5682	2956	11666	327	39	23	0	453	48	686	68	1456	6362	954	719	4836	3854	7263	4595
29_ovlp_12313	18	0	0	0	0	0	0	0	0	0	0	0	0	0	0	0	0	0	0	0	0	0	0	0
29_ovlp_143945	48	313	105	16	39	52	0	18	76	0	0	0	62	0	0	0	147	1061	268	0	307	94	1970	1611
29_ovlp_159518	547	51	18	33	87	80	1198	48	191	0	0	52	60	0	0	0	4278	8851	24	20	866	207	2335	140
29_ovlp_172372	155	252	118	61	0	62	30	0	0	0	0	0	0	0	0	0	519	86	50	59	0	0	118	0
29_ovlp_185807	0	23	0	0	0	18	0	0	0	0	0	0	0	0	0	0	0	0	0	0	0	0	0	0
29_ovlp_18752	298	69	411	0	0	47	0	11	0	0	0	0	0	0	0	0	947	1073	33	44	882	1071	1019	113
29_ovlp_18794	108	899	1086	273	432	1277	218	130	88	0	35	0	69	0	0	0	2449	3109	2082	387	3457	1621	6461	4279
29_ovlp_216932	568	1825	136	705	676	720	862	982	391	62	139	67	1739	101	446	18	2040	2134	675	176	985	1465	2713	1488
29_ovlp_232775	103337	1180	28	104	10638	2765	2913	781	0	0	0	0	0	0	0	0	1312	363	65	87	394	543	5435	350
29_ovlp_239867	39	0	16	0	0	0	0	0	36	0	0	0	0	0	0	0	109	0	0	0	0	0	0	0
29_ovlp_247706	1307	1407	46	671	1061	1576	343	157	0	0	0	0	0	0	0	0	1422	1303	797	281	621	1502	572	672
29_ovlp_257850	0	0	0	0	0	0	0	0	35	0	25	16	0	15	59	0	0	0	0	0	0	0	0	0
29_ovlp_265097	2442	662	48	45219	695	35772	47520	5506	0	0	165	0	0	0	0	0	5132	597	413	34829	355	1590	336	1453
29_ovlp_300146	2399	2846	92	3075	2180	3326	1587	12937	0	0	0	0	0	0	0	0	1591	2347	1098	822	2122	2118	2954	851
29_ovlp_309521	124	206	0	221	29	136	32	212	11	0	0	0	0	0	0	0	75	70	49	235	117	339	44	35
29_ovlp_371670	2022	7284	4417	3014	1063	3128	1142	2163	75	0	0	60	0	0	0	0	3252	4351	10604	1105	797	3317	5561	12500
29_ovlp_374294	0	0	0	0	0	0	0	0	0	0	0	0	0	0	0	0	0	11	0	0	0	0	0	13
29_ovlp_37826	18554	29908	1295	22764	7527	23496	11019	29017	1315	48	252	141	3523	241	1345	126	18440	25116	8946	7028	12756	19712	16053	9476
29_ovlp_394683	447	331	13	86	507	369	468	155	0	0	0	0	0	0	0	0	216	243	0	37	169	378	430	304
29_ovlp_4458	39	77	0	37	18	80	15	136	0	0	0	0	0	0	0	0	71	40	15	0	27	109	29	13
29_ovlp_453580	16	0	0	0	0	24	0	0	0	0	0	0	0	0	0	0	0	0	0	0	0	0	0	0
29_ovlp_456513	7199	6209	146	3684	4343	9684	2798	1911	95	0	0	68	279	62	367	47	6844	4425	2988	1067	2054	5489	2620	2372
29_ovlp_519861	0	0	0	0	0	12	0	0	0	0	0	0	0	0	0	0	0	0	0	0	0	15	0	0
29_ovlp_521128	673	173	48	388	327	1549	171	1049	0	0	0	0	0	0	0	0	245	106	406	16	91	63	398	151
29_ovlp_57914	0	17	0	0	0	29	0	16	0	0	0	0	0	0	0	0	17	0	0	0	0	11	0	0
29_ovlp_683214	63	0	0	53	19	38	0	20	0	0	0	0	0	0	0	0	25	12	0	0	16	0	16	0
29_ovlp_734612	22	0	0	0	0	0	0	0	0	0	0	0	0	0	0	0	91	0	0	0	0	0	0	0
29_ovlp_749557	0	0	0	0	0	0	0	0	0	0	0	0	0	0	0	0	13	0	0	0	0	0	0	0
29_ovlp_752777	0	0	0	0	0	0	0	0	0	0	0	0	0	0	0	0	38	0	0	0	0	0	0	0
29_ovlp_754058	7559	414	43	702	328	428	0	77	220	0	0	87	1698	103	281	53	2075	13591	199	43	11	0	21	60
29_ovlp_791841	63	230	371	109	96	180	97	23	0	0	0	43	0	0	0	0	504	749	457	126	747	326	1172	1167
29_ovlp_796269	1432	431	44	110	261	252	734	90	197	0	0	36	55	0	0	0	3687	2484	0	52	547	262	1516	441
29_ovlp_822442	4420	63142	3766	2176	7212	13577	3324	27060	5985	57	84	84	1404	65	683	0	84283	93939	15956	95513	288009	29617	11172	65315
29_ovlp_873889	44	0	0	0	0	0	0	12	0	0	0	0	0	0	0	0	0	0	0	0	0	0	0	0
29_ovlp_877772	0	0	0	0	0	0	0	0	0	0	0	0	0	0	0	0	36	0	0	0	11	0	0	0
30_novlp_23207	0	0	0	0	0	0	0	0	0	13	0	0	0	0	14	0	0	0	0	0	0	0	0	0
30_novlp_23284	0	0	0	0	0	0	0	0	0	0	0	0	0	0	0	0	0	0	0	0	0	0	11	0
30_novlp_24861	0	106	0	154	0	149	0	275	0	0	0	0	0	0	0	0	0	0	69	20	0	0	0	0
30_novlp_38163	0	0	0	0	0	0	0	0	0	0	0	0	0	0	20	0	0	0	0	0	0	0	0	0
30_ovlp_121112	0	0	0	0	0	0	0	0	0	0	0	0	0	0	32	0	0	0	0	0	0	0	0	0
30_ovlp_138713	0	16	11	0	0	0	0	0	0	0	0	0	0	0	0	0	0	0	36	0	16	17	50	33
30_ovlp_145889	0	14	0	11	0	16	0	21	0	0	0	0	0	0	0	0	15	0	0	0	0	14	0	0
30_ovlp_160279	23	3080	95	2826	228	3501	313	11386	0	0	60	0	31	0	0	0	291	2311	3648	390	1488	1443	966	421
30_ovlp_1706	29	19	0	0	13	180	26	0	0	0	0	0	0	0	0	0	0	48	26	0	96	33	754	0
30_ovlp_185981	127	436	170	276	514	1084	116	109	123	0	0	0	423	19	0	22	1310	2171	108	219	1021	1010	2140	1884
30_ovlp_215610	108	300	39	238	308	256	223	122	172	0	0	0	0	0	0	0	406	268	184	79	99	296	153	163
30_ovlp_270798	0	36	0	50	0	109	0	60	0	0	0	0	0	0	0	0	197	22	15	14	0	64	82	47
30_ovlp_298275	0	0	0	0	0	0	0	14	0	0	0	0	0	0	0	0	0	0	0	0	0	11	0	0
30_ovlp_327322	78	283	11	0	56	141	109	27	0	20	0	0	0	0	0	0	182	704	27	35	67	20	204	172
30_ovlp_339025	268	826	98	627	331	1376	242	1309	0	0	0	0	0	0	0	0	293	156	359	41	244	238	484	147
30_ovlp_367763	0	92	0	0	0	14	0	0	0	0	0	0	0	0	0	0	0	46	0	0	0	0	0	0
30_ovlp_385548	0	13	0	0	0	0	0	0	0	0	0	0	0	0	0	0	0	0	0	0	0	0	16	0
30_ovlp_44829	0	143	0	67	27	121	57	118	0	0	0	0	0	0	0	0	36	26	50	38	17	19	129	76
30_ovlp_463807	0	91	0	47	68	36	45	0	0	0	0	0	0	0	0	0	37	42	27	18	25	32	33	31
30_ovlp_476831	0	15	15	0	0	15	14	0	956	256	477	245	90	198	1649	231	0	31	127	45	0	0	25	49
30_ovlp_506369	0	0	0	0	0	0	0	18	0	0	0	0	0	0	0	0	0	0	0	0	0	0	0	0
30_ovlp_51863	0	0	0	0	0	0	0	12	0	0	0	0	0	0	0	0	0	0	0	0	21	0	0	0
30_ovlp_524491	1247	894	30	778	141	972	187	433	0	0	0	0	0	0	0	0	395	518	328	243	632	1017	280	433
30_ovlp_567526	239	7087	1416	3114	1273	2727	1322	3631	0	0	0	0	52	0	0	0	2752	8158	6365	2208	5039	4966	4411	11762
30_ovlp_704936	0	0	0	0	0	0	0	0	0	0	0	0	0	0	0	0	0	0	0	0	11	0	0	0
30_ovlp_710321	0	21	0	0	0	11	0	17	0	0	0	0	0	0	0	0	15	0	22	0	17	16	13	0
30_ovlp_812607	1025	3597	5094	3918	3716	4712	2721	1189	1006	89	194	261	3106	107	2069	89	2010	9652	12328	3229	11377	9640	11153	26897
30_ovlp_818573	0	1065	344	26	173	545	359	939	0	0	0	0	0	0	0	0	577	301	0	21	50	31	22	276
30_ovlp_83217	0	19	0	0	0	12	0	0	0	0	0	0	0	0	0	0	17	15	0	0	0	13	0	0
30_ovlp_92209	22	58	0	0	120	19	48	0	0	0	0	27	173	0	0	0	39	63	0	0	0	20	0	0
30_ovlp_96836	0	47	0	0	0	0	0	0	0	45	56	56	54	63	481	36	0	11	0	0	0	0	0	0
31_ovlp_222452	0	0	0	0	0	0	0	0	0	0	0	0	0	0	0	0	0	20	0	0	0	0	0	0
31_ovlp_279411	551	111	646	31	20	124	23	32	16	14	0	12	236	0	41	0	171	28	14	0	170	34	907	18
31_ovlp_282857	1308	1410	351	448	19	46	0	62	0	0	0	0	0	0	0	0	299	25	99	201	14	0	38	202
31_ovlp_318830	402	447	283	103	21	196	82	20	117	17	28	46	973	0	177	0	549	18	847	25	25	21	33	88
31_ovlp_424503	77	178	59	170	144	1935	958	169	0	0	0	0	0	0	0	0	1479	678	26	29	464	462	772	1328
31_ovlp_4253	38	66	28	58	17	24	0	0	0	0	0	0	0	0	0	0	12	11	128	0	0	0	0	0
31_ovlp_62538	0	0	0	0	0	0	0	0	44	17	37	51	35	0	191	14	0	0	0	0	0	0	12	12
31_ovlp_676981	0	0	0	0	0	0	11	0	48	30	115	82	48	75	478	22	0	0	11	0	0	0	0	18
31_ovlp_762808	21	30	13	47	0	59	28	13	0	0	0	0	304	0	0	0	36	114	38	0	0	23	24	0
31_ovlp_910022	159	1595	1361	802	376	981	452	762	0	0	0	0	0	0	0	0	768	2132	962	331	1691	1751	2519	3608
32_novlp_7497	18	0	0	0	0	11	0	0	0	0	0	0	0	0	0	0	14	42	0	0	20	17	0	21
32_ovlp_1021675	42	248	35	240	12	75	73	0	0	19	30	22	75	0	0	0	0	37	219	20	195	226	163	99
32_ovlp_1054287	401	356	405	244	319	89	0	0	0	0	0	42	0	0	0	0	27	172	39	0	344	500	3510	2452
32_ovlp_1056246	1091	669	180	500	0	303	45	36	126	0	132	0	26	0	0	0	691	57	143	35	0	0	169	0
32_ovlp_1137431	0	0	0	0	0	25	0	0	0	0	0	0	0	0	0	0	0	0	0	0	0	0	0	0
32_ovlp_1174008	3508	11031	572	11075	3627	12341	1997	21635	0	29	100	0	97	0	0	0	5806	5038	4933	3693	4307	6267	1467	4986
32_ovlp_305103	75	218	0	513	168	496	111	429	92	26	0	0	194	0	0	20	345	233	92	98	235	325	148	156
32_ovlp_33700	0	0	12	22	0	26	0	0	0	0	0	0	0	0	46	0	0	118	33	16	23	101	105	16
32_ovlp_364962	14641	16654	398	17126	9582	21694	18915	21499	483	66	146	193	2795	147	513	97	12405	25979	4687	2679	15689	47195	27276	13877
32_ovlp_407824	25	48	0	27	33	48	11	16	18	0	0	0	124	0	0	0	77	46	18	0	17	39	22	22
32_ovlp_478673	162	1158	222	2119	1236	2674	1064	2994	0	0	0	0	0	0	0	0	604	2706	2965	168	2662	2179	2834	1707
32_ovlp_506692	0	15	25	71	0	27	98	0	949	432	459	358	554	337	3548	365	0	161	33	67	123	0	54	67
32_ovlp_594156	12	68369	1809	87466	156	105470	225	190913	236	0	0	29	235	0	0	0	0	226	56390	13899	0	0	303	0
32_ovlp_699561	33	28	0	22	20	54	49	34	0	0	0	0	0	0	0	0	27	62	0	0	52	148	47	32
32_ovlp_950840	179	12	0	21	0	20	0	0	0	0	0	0	34	0	0	0	36	194	0	0	0	11	0	0
32_ovlp_963562	0	0	0	0	0	0	0	0	45	14	46	17	23	36	127	0	0	0	0	0	0	0	0	0
33_novlp_29394	0	12	19	11	11	0	16	0	0	0	0	0	0	0	0	0	0	0	12	15	0	0	0	0
33_ovlp_1059254	11837	12374	333	10594	10239	18479	8272	21440	319	45	74	63	1252	67	580	46	18661	21353	5502	2328	14781	22813	14795	6497
33_ovlp_1072991	312096	134617	859455	618761	956751	271252	822938	16473	426	82	16	54	26	50	0	36	178202	75955	394637	714982	27882	57545	121503	238627
33_ovlp_110779	44	16	0	0	14	59	0	39	0	0	0	0	0	0	0	0	111	34	0	0	18	32	44	15
33_ovlp_1130560	311	154	0	198	88	235	67	197	0	0	0	0	0	0	0	0	124	53	34	0	22	27	119	22
33_ovlp_212086	92	38	0	34	85	69	76	21	0	0	0	0	0	0	0	0	338	80	0	0	93	102	32	97
33_ovlp_460360	0	0	0	0	0	0	0	0	0	0	0	0	47	19	0	0	0	0	0	0	0	0	0	0
33_ovlp_51678	322	435	0	367	281	455	217	439	0	0	35	0	0	0	0	0	297	420	58	73	187	372	178	157
33_ovlp_539005	20	23	0	0	0	28	12	172	0	0	0	0	29	0	0	0	27	26	0	0	19	47	0	11
33_ovlp_744393	0	0	0	0	0	0	0	0	0	0	0	0	0	0	0	0	0	40	0	0	0	0	0	0
33_ovlp_74634	67	111	0	139	149	155	35	109	0	0	0	0	193	0	0	0	100	349	12	25	147	65	75	64
33_ovlp_924712	29	51	0	20	0	0	0	0	0	0	0	0	0	0	0	0	45	182	0	0	0	0	27	14
34_novlp_14721	0	0	0	0	0	11	0	0	0	0	0	0	0	0	0	0	0	0	0	0	0	0	0	0
34_novlp_22213	0	76	0	117	0	133	0	232	0	0	0	0	0	0	0	0	0	0	47	12	0	0	0	0
34_novlp_42260	0	17	0	12	0	17	0	0	0	0	0	0	0	0	0	0	17	22	56	0	22	37	61	120
34_ovlp_1023997	280	988	961	567	289	680	449	93	0	0	0	0	0	0	237	0	839	993	1097	288	1072	888	3220	1880
34_ovlp_1028051	0	92	0	60	0	41	0	0	0	0	0	0	0	0	0	0	0	0	0	0	11	0	17	0
34_ovlp_134011	860	1045	42	834	257	1002	394	1527	0	0	0	0	93	28	0	0	1021	695	348	57	147	130	287	108
34_ovlp_215693	0	0	0	0	0	0	0	0	0	0	0	28	0	0	0	0	0	0	0	0	0	0	0	0
34_ovlp_223389	798	1921	2810	461	499	1531	252	246	0	0	0	0	34	0	0	0	4670	5167	10230	472	10196	4056	5074	5189
34_ovlp_230116	0	0	0	0	0	0	0	0	0	0	0	0	0	0	0	0	0	0	0	0	0	0	0	12
34_ovlp_489395	0	0	0	0	0	0	0	0	0	0	0	0	62	0	0	0	0	0	0	0	0	0	0	0
34_ovlp_502521	23	112	0	17	258	227	123	0	0	0	0	0	45	0	0	0	11	58	0	0	13	29	52	11
34_ovlp_646806	0	0	0	0	0	0	0	0	0	0	0	0	0	0	0	0	18	0	0	0	0	0	0	0
34_ovlp_675386	34	66	54	72	46	966	58	146	0	0	0	0	0	0	0	0	60	1116	1085	32	121	106	152	36
34_ovlp_888316	0	98	0	31	0	130	28	21	0	0	0	0	0	0	0	0	0	0	0	0	0	0	13	0
34_ovlp_91405	0	0	0	0	0	17	0	0	0	0	0	0	0	0	0	0	13	11	0	0	14	0	13	0
34_ovlp_949799	31	101	172	393	694	605	326	196	0	0	0	0	0	0	0	0	106	350	412	124	316	383	3224	2037
34_ovlp_95226	0	0	19	210	144	323	330	24	1554	68	97	102	3517	87	1653	55	1141	0	48	0	0	11	33	13
35_ovlp_1018621	51155	2667	18	1505	1477	1072	3087	22737	123	0	0	0	0	0	0	0	97	10045	697	471	389	450	43872	134
35_ovlp_356506	0	0	0	0	0	0	13	0	0	0	0	0	0	0	0	0	0	0	0	0	0	0	0	0
35_ovlp_384080	0	0	0	0	0	123	85	584	0	0	0	0	0	0	0	0	31	0	45	0	0	0	0	0
35_ovlp_42479	0	0	0	0	0	0	16	0	0	0	0	0	0	0	0	0	0	0	0	0	0	0	0	0
35_ovlp_425788	23	27	0	0	0	87	95	22	0	76	136	107	741	106	536	30	0	1390	25	71	237	39	6611	99
35_ovlp_466705	1995	521	25	464	1597	2633	1223	848	0	0	0	0	158	0	167	0	6770	4027	286	261	1160	1914	2540	379
35_ovlp_568200	0	0	0	0	0	0	0	0	0	0	0	0	0	0	19	0	0	0	0	0	0	0	0	0
35_ovlp_583504	14	27	0	14	22	72	74	43	0	0	0	0	39	0	0	0	26	56	13	0	13	15	12	43
35_ovlp_62236	0	0	0	0	0	0	16	0	397	74	87	90	151	122	400	91	0	0	11	0	0	0	13	11
35_ovlp_66944	0	0	0	0	0	0	0	0	0	0	0	0	0	0	13	0	0	0	0	0	0	0	0	0
35_ovlp_743959	0	0	0	0	0	0	0	0	0	0	0	0	33	0	0	0	0	0	0	0	0	0	0	0
35_ovlp_854254	0	0	0	0	12	0	14	0	0	0	0	0	0	0	0	0	24	0	0	0	0	0	32	22
36_novlp_237	0	0	0	0	0	0	0	0	0	0	0	0	0	0	18	0	0	0	0	0	0	0	0	0
36_ovlp_1009278	0	13	0	36	0	30	11	129	0	0	0	0	0	0	0	0	0	0	21	0	20	0	13	0
36_ovlp_199543	499	2364	46	1276	552	1318	322	1225	152	37	0	38	30	18	551	20	2261	1874	803	236	978	136	2173	325
36_ovlp_313957	0	66	0	32	11	61	11	27	0	0	0	0	0	0	0	0	59	287	70	0	67	69	56	179
36_ovlp_501073	16	26	0	30	15	52	0	144	0	0	0	0	0	0	0	0	27	17	12	0	36	48	0	16
36_ovlp_562665	0	17	0	0	0	0	0	0	0	0	0	0	0	0	0	0	0	0	0	0	0	0	0	0
36_ovlp_590987	384	469	0	240	36	516	17	606	0	0	0	0	0	0	0	0	48	443	66	60	114	14	67	88
36_ovlp_614419	0	0	0	0	0	0	0	12	0	0	0	0	0	0	0	0	0	0	0	0	0	24	0	0
36_ovlp_806858	0	205	0	31	83	66	128	481	0	0	0	0	19	0	0	0	275	332	0	66	59	13	149	57
36_ovlp_824280	264	346	0	755	96	377	49	581	0	0	0	0	0	0	0	0	580	479	175	237	328	674	653	182
36_ovlp_889060	1285	3811	116	5874	769	9080	1681	5125	57	0	0	0	206	0	255	0	12167	1945	3209	2373	901	5217	6706	4213
37_novlp_12625	0	0	0	0	0	0	0	0	28	24	37	22	19	16	79	0	0	0	0	0	0	0	0	0
37_novlp_13717	0	0	0	0	0	0	0	0	0	0	0	0	0	0	17	0	0	0	0	0	0	0	0	0
37_novlp_26951	0	0	0	0	0	0	0	0	0	0	14	11	0	0	0	0	0	0	0	0	0	0	0	0
37_novlp_33373	0	0	0	0	0	0	0	0	0	0	0	0	0	0	27	0	0	0	0	0	0	0	0	0
37_novlp_3945	0	0	0	0	0	0	0	0	73	16	56	37	46	33	253	0	0	0	0	0	0	0	11	0
37_novlp_40889	0	0	0	0	0	0	0	0	0	0	0	0	0	0	15	0	0	0	0	0	0	0	0	0
37_ovlp_121988	0	0	0	0	0	0	0	0	19	0	14	0	0	0	35	0	0	0	0	0	0	0	0	0
37_ovlp_126791	0	0	0	0	0	0	0	0	131	0	0	0	0	0	0	0	0	0	0	0	0	0	0	0
37_ovlp_126822	0	0	0	0	0	0	0	0	65	13	0	0	0	22	0	46	0	0	0	0	0	0	0	0
37_ovlp_136718	0	0	0	0	0	0	11	0	23	0	32	16	12	0	30	0	0	0	0	0	0	0	0	0
37_ovlp_147632	0	11	11	0	0	0	0	0	480	432	217	122	176	34	216	28	0	0	12	29	0	0	16	23
37_ovlp_18216	0	0	0	0	0	0	0	0	11	0	0	0	0	0	12	0	0	0	0	0	0	0	0	0
37_ovlp_21184	0	0	0	0	0	0	0	0	0	0	0	0	0	0	15	0	0	0	0	0	0	0	0	0
37_ovlp_229727	0	42	49	68	0	0	78	18	2085	424	878	1108	3203	686	7582	320	0	164	61	108	23	0	113	85
37_ovlp_240795	0	15	36	31	11	0	285	11	1708	761	455	643	930	620	3849	418	0	104	40	104	66	19	65	127
37_ovlp_265655	0	0	0	0	0	0	0	0	28	0	15	12	13	18	124	0	0	0	0	0	0	0	0	0
37_ovlp_30720	0	0	0	0	0	0	29	0	591	168	271	244	279	205	478	152	0	28	19	54	0	13	34	23
37_ovlp_331895	78	0	0	0	0	0	13	0	110	0	0	0	0	0	0	0	0	0	71	12	0	0	0	0
37_ovlp_335936	0	0	0	0	0	0	16	0	306	0	0	40	591	0	312	0	0	0	0	0	0	0	0	0
37_ovlp_342077	0	0	0	0	0	0	17	0	84	22	128	100	2392	0	278	65	0	14	0	18	0	0	12	20
37_ovlp_37528	0	0	0	0	0	0	0	0	37	12	41	17	32	19	76	0	0	0	0	0	0	0	11	0
37_ovlp_383369	0	0	0	0	0	0	0	0	409	23	0	0	0	39	217	43	0	0	0	27	0	0	0	0
37_ovlp_39461	0	0	0	0	0	0	0	0	27	0	0	0	0	0	0	0	0	0	0	0	0	0	0	0
37_ovlp_401280	0	0	0	0	0	0	0	0	228	15	42	0	95	0	0	16	0	0	0	0	0	0	0	0
37_ovlp_421817	494	257	217	31	38	192	130	0	343	51	86	61	0	0	0	35	473	299	623	65	103	317	1444	743
37_ovlp_42338	0	0	0	0	0	0	0	0	98	23	67	40	37	37	118	27	0	0	0	0	0	0	14	18
37_ovlp_429912	0	0	0	0	0	0	0	0	137	31	89	0	255	0	156	0	0	0	0	0	0	0	0	0
37_ovlp_456184	0	0	0	0	0	0	15	0	47	0	93	60	59	27	645	0	0	0	0	0	0	0	0	0
37_ovlp_485585	0	13	16	0	0	0	57	0	592	163	218	451	536	500	2183	307	13	43	16	50	32	0	57	25
37_ovlp_507817	0	0	0	0	0	0	0	0	22	0	0	0	0	0	0	0	0	0	0	0	0	0	0	0
37_ovlp_51972	0	0	0	0	0	0	0	0	17	0	0	0	0	30	0	0	0	0	0	0	0	0	0	0
37_ovlp_549673	13	0	54	0	125	0	61	0	300	0	0	0	0	0	0	0	53	470	0	0	0	0	16	0
37_ovlp_557865	150	64	625	314	65	483	979	75	7466	1612	3279	2527	204605	101307	31770	28918	196	756	122	577	234	666	1295	1425
37_ovlp_59625	0	0	0	0	0	0	0	0	0	0	0	0	0	0	15	0	0	0	0	0	0	0	0	0
37_ovlp_609781	0	0	0	0	0	0	0	0	201	28	136	129	76	70	662	13	0	0	0	15	0	0	0	0
37_ovlp_617916	0	0	0	0	0	0	0	0	114	0	0	0	52	0	0	0	0	0	0	0	0	0	0	0
37_ovlp_628230	0	0	0	0	0	0	0	0	183	0	32	0	0	18	0	0	0	0	0	0	0	0	0	0
37_ovlp_668637	0	0	0	0	0	0	0	0	13	0	0	0	157	0	25	0	0	0	0	0	0	0	0	0
37_ovlp_674264	0	0	0	0	0	0	0	0	15	0	0	11	0	0	41	0	0	0	0	0	0	0	0	0
37_ovlp_682381	0	0	0	0	0	0	0	0	34	0	0	0	0	0	0	0	0	0	0	0	0	0	0	0
37_ovlp_684420	0	0	0	0	0	0	24	0	95	0	0	71	1005	97	253	36	0	11	0	12	0	0	0	0
37_ovlp_705668	0	0	0	0	0	0	0	0	135	0	0	0	0	0	0	0	0	0	0	0	0	0	0	0
37_ovlp_753758	0	0	0	0	0	0	0	0	153	0	0	59	0	136	0	0	0	0	0	0	0	0	0	0
37_ovlp_772874	0	0	0	16	0	0	0	0	124	0	0	25	120	0	0	0	0	11	0	0	0	0	0	18
37_ovlp_818317	0	0	0	0	0	0	0	0	64	0	0	0	0	0	0	0	0	0	0	0	0	0	0	0
37_ovlp_822080	0	0	0	0	0	0	0	0	20	0	0	0	0	0	0	0	0	0	0	0	0	0	0	0
37_ovlp_861208	0	0	0	0	0	0	0	0	62	15	0	28	0	0	652	0	0	0	0	0	0	0	0	0
37_ovlp_862120	0	0	0	0	0	0	13	0	23197	0	0	0	0	0	0	0	0	0	0	0	0	0	0	0
37_ovlp_862708	0	0	0	0	0	0	0	0	113	0	42	0	0	0	0	0	0	0	0	0	0	0	0	0
37_ovlp_876347	0	0	0	0	0	0	0	0	175	0	0	0	0	0	0	0	0	0	0	0	0	0	0	0
37_ovlp_935903	0	0	0	0	0	0	0	0	0	0	0	0	12	0	22	0	0	0	0	0	0	0	0	0
37_ovlp_966545	12	0	22	45	13	0	135	11	1935	552	590	876	1091	531	3735	350	12	151	54	119	32	0	93	81
38_ovlp_10391	0	0	0	0	0	0	0	0	0	26	0	0	60	0	0	0	0	0	0	0	0	0	0	0
38_ovlp_107703	0	0	0	0	0	0	0	0	0	15	0	0	0	0	0	0	0	0	0	0	0	0	0	0
38_ovlp_112649	0	0	0	0	0	0	0	0	0	11	0	0	0	0	0	0	0	0	0	0	0	0	0	0
38_ovlp_115547	0	0	0	0	0	0	0	0	0	24	0	0	0	0	0	0	0	0	0	0	0	0	0	0
38_ovlp_1178	0	0	0	0	0	0	0	0	0	45	0	0	0	0	0	0	0	0	0	0	0	0	0	0
38_ovlp_160633	0	0	0	0	0	0	11	0	29	395	46	57	30	76	643	0	0	0	23	13	0	0	0	0
38_ovlp_17753	0	0	0	0	0	0	0	0	0	45	0	0	0	0	0	0	0	0	0	0	0	0	0	0
38_ovlp_199376	0	0	0	0	0	0	32	0	349	220	224	149	809	154	1408	104	0	18	17	12	16	0	20	50
38_ovlp_27070	0	0	0	0	0	0	0	0	0	18	0	0	0	0	0	0	0	0	0	0	0	0	0	0
38_ovlp_290527	0	0	0	0	0	0	0	0	18	18	0	0	14	0	0	0	0	0	0	0	0	0	0	0
38_ovlp_39113	0	0	0	0	0	0	0	0	0	34	0	0	0	0	0	0	0	0	0	0	0	0	0	0
38_ovlp_469550	0	0	0	0	0	0	0	0	0	43	0	0	0	0	0	0	0	0	0	0	0	0	0	0
38_ovlp_48493	0	0	0	0	0	0	0	0	0	41	0	0	0	0	0	20	0	0	0	0	0	0	0	0
38_ovlp_490187	0	0	0	0	0	0	0	0	0	21	0	0	0	0	0	0	0	0	0	0	0	0	0	0
38_ovlp_51326	0	0	0	0	0	0	0	0	0	12	0	0	0	0	0	0	0	0	0	0	0	0	0	0
38_ovlp_569731	14	0	53	0	292	0	0	0	196	37	27	19	836	62	452	23	42	0	14	0	0	0	14	17
38_ovlp_637321	0	0	0	0	0	0	0	0	0	191	0	0	122	47	106	36	0	0	0	0	0	0	0	0
38_ovlp_652959	0	0	0	0	0	0	0	0	32	27	24	36	0	16	0	0	0	0	0	0	0	0	15	0
38_ovlp_87733	0	0	0	0	0	0	0	0	0	29	0	0	0	0	0	0	0	0	0	0	0	0	0	0
38_ovlp_920513	0	0	0	0	0	0	0	0	91	59	38	0	55	48	381	18	0	0	0	0	0	0	0	0
38_ovlp_984336	0	0	0	0	0	0	0	0	0	13	17	0	0	0	0	0	0	0	0	0	0	0	0	0
38_ovlp_98554	0	0	0	0	0	0	0	0	0	27	0	0	0	0	0	0	0	0	0	0	0	0	0	0
39_novlp_34731	43	36	124	109	33	110	315	110	744072	1040110	1174037	1049467	86589	136021	27961	39486	30	215	44	135	86	130	442	329
39_ovlp_1108110	0	0	0	0	0	0	0	0	0	0	46	0	0	0	0	0	0	0	0	0	0	0	0	0
39_ovlp_1150655	0	0	0	0	0	0	0	0	0	0	0	0	0	0	22	0	0	0	0	0	0	0	0	0
39_ovlp_1159453	0	0	0	0	0	0	0	0	68	16	72	41	48	57	263	0	0	0	0	0	0	0	0	0
39_ovlp_116881	0	0	0	0	0	0	0	0	0	0	28	0	0	0	0	0	0	0	0	0	0	0	0	0
39_ovlp_1177745	0	0	0	0	0	0	0	0	0	0	45	0	0	0	0	0	0	0	0	0	0	0	0	0
39_ovlp_1209753	0	0	0	0	0	0	0	0	0	0	0	36	0	0	0	0	0	0	0	0	0	0	0	0
39_ovlp_1225804	0	0	0	0	0	0	0	0	0	0	36	0	29	0	18	0	0	0	0	0	0	0	0	0
39_ovlp_125832	0	0	0	0	0	0	0	0	141	0	142	88	60	0	837	0	0	0	0	0	0	0	0	24
39_ovlp_13990	0	0	0	0	0	0	0	0	0	0	73	0	0	0	0	0	0	0	0	0	0	0	0	0
39_ovlp_144325	0	0	0	0	0	0	0	0	0	0	29	0	0	0	0	0	0	0	0	0	0	0	0	0
39_ovlp_14736	0	0	0	0	0	0	0	0	0	0	22	0	0	0	0	0	0	0	0	0	0	0	0	0
39_ovlp_151344	0	0	0	0	0	0	0	0	20	0	19	11	13	0	22	0	0	0	0	0	0	0	0	0
39_ovlp_154567	0	0	0	0	0	0	0	0	0	0	0	0	0	0	15	0	0	0	0	0	0	0	0	0
39_ovlp_21399	0	0	0	0	0	0	0	0	0	0	13	0	0	0	0	0	0	0	0	0	0	0	0	0
39_ovlp_2646	0	0	0	0	0	0	0	0	0	0	34	0	0	0	0	0	0	0	0	0	0	0	0	0
39_ovlp_321531	0	0	0	0	0	0	0	0	0	12	35	0	0	0	0	0	0	0	0	0	0	0	0	0
39_ovlp_321610	0	0	0	0	0	0	0	0	0	0	30	19	24	0	0	0	0	0	0	0	0	0	0	0
39_ovlp_3388	0	0	0	0	0	0	0	0	0	0	25	0	0	0	0	0	0	0	0	0	0	0	0	0
39_ovlp_388351	0	18	36	57	0	20	181	13	80108	9528	40172	36624	21287	14747	101222	5328	549	4414	1238	5773	1366	383	4271	3337
39_ovlp_389204	87	225	677	280	210	166	1481	118	27014	4223	15602	11931	10406	7874	72595	2892	125	890	320	1269	249	89	933	845
39_ovlp_391571	0	0	0	0	0	0	0	0	0	0	0	0	0	0	16	0	0	0	0	0	0	0	0	0
39_ovlp_448184	0	0	0	0	0	0	0	0	0	0	0	0	120	0	15	0	0	0	0	0	0	0	0	12
39_ovlp_462858	0	0	0	0	0	0	0	0	0	0	40	0	21	0	0	0	0	0	0	0	0	0	0	0
39_ovlp_583893	0	0	0	0	0	0	0	0	19	0	12	0	0	0	0	0	0	0	0	0	0	0	0	0
39_ovlp_625570	0	0	0	0	0	0	0	0	0	0	14	0	0	0	13	0	0	0	0	0	0	0	0	0
39_ovlp_633269	0	0	0	0	0	0	50	0	450	49	226	187	319	144	600	57	0	19	0	19	0	0	24	36
39_ovlp_64170	0	0	0	0	0	0	0	0	0	0	18	0	0	0	0	0	0	0	0	0	0	0	0	0
39_ovlp_666982	0	0	0	0	0	0	0	0	0	0	0	0	0	0	18	0	0	0	0	0	0	0	0	0
39_ovlp_701622	0	0	0	0	0	0	15	0	0	35	112	0	0	0	375	29	0	0	0	0	0	0	15	0
39_ovlp_723221	0	0	0	0	0	0	0	0	0	0	0	0	0	0	13	0	0	0	0	0	0	0	0	0
39_ovlp_740690	0	0	0	0	0	0	29	0	352	91	121	189	189	35	1207	46	0	18	0	14	0	0	23	18
39_ovlp_779704	0	0	0	0	0	0	0	0	0	0	99	0	0	0	13	0	0	0	0	0	0	0	0	0
39_ovlp_847978	0	0	0	0	0	0	13	0	146	20	32	170	112	58	641	53	0	17	0	0	0	0	0	0
39_ovlp_884952	0	0	0	0	0	0	0	0	0	0	27	0	0	0	0	0	0	0	0	0	0	0	0	0
39_ovlp_948054	0	0	0	0	0	0	0	0	0	0	60	0	0	0	0	0	0	0	0	0	0	0	0	0
40_ovlp_1036815	0	0	0	0	0	0	0	0	0	0	16	0	0	0	0	0	0	0	0	0	0	0	0	0
40_ovlp_1105058	0	14	41	58	12	0	122	0	1787	939	820	1091	2198	538	6750	350	19	365	93	144	38	33	250	114
40_ovlp_111639	0	0	11	22	0	0	41	0	818	405	203	217	1132	588	1174	85	0	73	19	38	18	183	21	54
40_ovlp_134311	0	0	0	0	0	0	0	0	0	0	0	47	0	0	0	0	0	0	0	0	0	0	0	0
40_ovlp_141451	0	0	0	0	0	0	20	0	234	24	109	60	0	40	0	0	0	0	0	0	0	0	0	0
40_ovlp_14242	0	0	0	0	0	0	0	0	0	0	0	14	0	0	0	0	0	0	0	0	0	0	0	0
40_ovlp_16259	0	0	0	0	0	0	0	0	0	0	0	33	0	0	0	0	0	0	0	0	0	0	0	0
40_ovlp_176237	0	0	0	0	0	0	0	0	0	0	0	25	0	0	0	0	0	0	0	0	0	0	0	0
40_ovlp_228298	0	0	0	13	0	0	15	0	0	35	63	96	107	123	249	0	0	18	0	0	0	0	0	0
40_ovlp_23807	0	0	0	0	0	0	0	0	0	0	0	35	0	0	0	0	0	0	0	0	0	0	0	0
40_ovlp_240493	0	0	0	0	0	0	0	0	61	0	59	37	26	43	241	0	0	0	0	0	0	0	0	0
40_ovlp_24308	0	0	0	0	0	0	0	0	0	0	0	54	0	0	0	0	0	0	0	0	0	0	0	0
40_ovlp_245234	0	0	0	0	0	0	0	0	0	11	0	25	0	0	0	0	0	0	0	0	0	0	0	0
40_ovlp_260103	0	0	0	0	0	0	0	0	0	0	0	66	0	0	0	0	0	0	0	0	0	0	0	0
40_ovlp_29186	0	0	0	0	0	0	0	0	21	15	24	18	13	28	64	0	0	0	0	0	0	0	11	0
40_ovlp_34704	0	0	0	0	0	0	0	0	13	0	11	0	13	0	44	0	0	0	0	0	0	0	0	0
40_ovlp_364831	0	0	0	0	0	0	0	0	57	0	12	0	41	0	28	0	0	0	0	0	0	0	0	0
40_ovlp_37739	0	0	15	12	0	0	31	0	112	43	218	258	148	194	1940	63	0	37	0	21	0	0	24	19
40_ovlp_421159	0	0	0	0	0	0	0	0	0	0	0	31	0	0	0	0	0	0	0	0	0	0	0	0
40_ovlp_441496	0	0	0	0	0	0	0	0	0	0	0	27	0	0	0	0	0	0	0	0	0	0	0	0
40_ovlp_45267	0	0	0	0	0	0	0	0	0	0	0	35	0	0	0	0	0	0	0	0	0	0	0	0
40_ovlp_48857	0	0	0	0	0	0	0	0	0	0	0	25	0	0	0	0	0	0	0	0	0	0	0	0
40_ovlp_68713	0	0	15	11	0	0	54	0	903	314	314	363	699	344	2378	139	0	41	0	50	17	0	28	37
40_ovlp_859206	0	0	0	0	0	0	0	0	0	0	0	38	0	0	0	0	0	0	0	0	0	0	0	0
40_ovlp_86734	34	27	23	60	23	32	103	14	1374	766	529	750	1010	704	5378	393	74	159	113	93	27	17	64	94
40_ovlp_877247	0	0	0	0	0	0	0	0	0	0	0	30	0	0	0	0	0	0	0	0	0	0	0	0
40_ovlp_890904	0	0	0	0	0	0	0	0	70	23	59	48	60	39	140	21	0	0	0	0	0	0	14	0
40_ovlp_927927	0	0	0	0	0	0	0	0	0	0	0	34	0	0	0	0	0	0	0	0	0	0	0	0
40_ovlp_933271	0	0	0	0	0	0	0	0	186	39	29	28	21	25	215	15	0	0	0	0	0	0	0	0
40_ovlp_962619	0	0	0	0	0	0	0	0	0	0	62	72	0	0	0	0	0	0	0	0	0	0	0	0
41_ovlp_12098	0	0	0	0	0	0	0	0	0	0	0	0	85	0	0	0	0	0	0	0	0	0	0	0
41_ovlp_122674	0	0	0	0	0	0	14	0	532	52	114	117	2931	80	461	80	0	19	0	21	0	0	35	38
41_ovlp_141213	0	0	0	0	0	0	20	0	222	70	35	103	1533	78	507	0	0	0	0	0	0	0	0	25
41_ovlp_164625	0	0	0	0	0	0	11	0	112	16	17	24	1692	22	398	15	24	16	0	0	0	0	36	29
41_ovlp_173577	11	39	78	151	20	29	234	20	4623	1056	1477	1541	7558	1466	13510	756	40	213	78	251	113	35	197	314
41_ovlp_178865	0	0	0	0	0	0	0	0	0	0	0	0	18	0	0	0	0	0	0	0	0	0	0	0
41_ovlp_213555	0	0	0	0	0	0	0	0	0	0	0	0	51	0	0	0	0	0	0	0	0	0	0	0
41_ovlp_227268	0	0	0	20	0	0	40	0	617	72	345	147	262	275	1652	38	0	36	14	14	0	13	0	34
41_ovlp_23605	0	0	0	0	0	0	0	0	33	0	0	0	52	0	0	0	0	0	0	0	0	0	0	0
41_ovlp_249886	0	0	0	0	0	0	0	0	0	0	27	0	89	0	0	0	0	0	0	0	0	0	0	0
41_ovlp_250170	0	0	0	0	0	0	0	0	0	0	0	0	23	0	0	0	0	0	0	0	0	0	0	0
41_ovlp_25452	0	0	0	0	0	0	0	0	125	13	22	0	624	52	524	20	0	22	0	0	0	0	0	0
41_ovlp_273594	0	0	0	19	0	0	16	0	338	115	184	264	4232	287	1157	48	0	27	12	16	16	0	33	72
41_ovlp_27371	0	0	0	0	0	0	0	0	0	0	0	0	48	0	0	0	0	0	0	0	0	0	0	0
41_ovlp_277814	0	0	0	0	0	0	0	0	0	0	0	0	68	0	0	0	0	0	0	0	0	0	0	0
41_ovlp_29148	0	0	0	0	0	0	0	0	0	0	0	0	30	0	0	0	0	0	0	0	0	0	0	0
41_ovlp_318065	0	0	0	0	0	0	0	0	0	0	0	0	54	0	0	0	0	0	0	0	0	0	0	0
41_ovlp_321216	0	0	0	0	0	0	0	0	17	0	13	0	33	21	26	0	0	0	0	0	0	0	0	0
41_ovlp_323822	0	0	0	0	0	0	0	0	0	0	24	26	3272	24	1176	19	0	0	0	0	0	0	0	12
41_ovlp_339244	0	0	0	19	0	0	22	0	913	22	126	105	708	52	490	0	0	26	0	14	0	0	33	0
41_ovlp_345142	0	0	0	0	0	0	0	0	0	346	29	0	120	96	233	0	0	0	0	12	0	28	0	17
41_ovlp_349448	0	0	0	0	0	0	0	0	0	0	0	0	37	0	0	0	0	0	0	0	0	0	0	0
41_ovlp_350666	0	0	0	0	0	0	0	0	0	0	0	0	29	0	0	0	0	0	0	0	0	0	0	0
41_ovlp_357775	44	34	61	17	0	17	48	88	427	336	250	458	5947	306	1756	129	107	40	11	17	23	20	104	21
41_ovlp_39322	0	0	0	0	0	0	0	0	0	0	0	0	25	0	0	0	0	0	0	0	0	0	0	0
41_ovlp_40362	0	0	0	0	0	0	0	0	0	0	0	0	27	0	0	0	0	0	0	0	0	0	0	0
41_ovlp_429908	0	0	0	0	0	0	0	0	0	0	36	0	43	0	0	0	0	0	0	0	0	0	0	0
41_ovlp_452166	0	0	0	0	0	0	0	0	0	0	0	0	25	0	0	0	0	0	0	0	0	0	0	0
41_ovlp_48845	0	0	0	0	0	0	0	0	0	0	0	0	95	25	0	0	0	0	0	0	0	0	0	0
41_ovlp_51791	0	0	0	0	0	0	0	0	428	72	169	197	1513	186	809	99	0	21	13	0	0	0	15	0
41_ovlp_52920	0	0	0	0	0	0	0	0	0	0	0	0	37	0	0	0	0	0	0	0	0	0	0	0
41_ovlp_52963	0	0	0	0	0	0	0	0	0	0	0	0	51	0	0	0	0	0	0	0	0	0	0	0
41_ovlp_53158	0	0	0	0	0	0	0	0	0	0	0	0	43	0	0	0	0	0	0	0	0	0	0	0
41_ovlp_557223	0	0	0	0	0	0	0	0	0	0	0	0	25	0	0	0	0	0	0	0	0	0	0	0
41_ovlp_597711	0	0	0	0	0	0	0	0	300	20	0	0	14511	61	198	22	0	0	0	0	0	0	14	0
41_ovlp_60315	0	0	0	0	0	0	0	0	0	0	0	0	14	0	0	0	0	0	0	0	0	0	0	0
41_ovlp_683591	0	0	0	0	0	0	0	0	12	0	0	16	29	41	109	0	0	0	0	0	0	0	0	0
41_ovlp_706611	0	0	0	0	0	0	0	0	0	11	45	47	119	39	0	0	0	0	0	0	0	0	0	0
41_ovlp_717769	0	0	0	0	0	0	0	0	0	0	0	0	37	0	0	0	0	0	0	0	0	0	0	0
41_ovlp_7444	0	0	0	0	15	28	30	0	0	11	0	0	98	0	0	0	31	12	0	0	0	15	0	12
41_ovlp_755699	0	0	0	0	0	0	0	0	316	0	0	0	91	14	0	39	0	0	0	0	0	0	0	0
41_ovlp_7629	0	0	0	0	0	0	0	0	0	0	0	0	41	0	0	0	0	0	0	0	0	0	0	0
41_ovlp_765365	0	0	0	0	0	0	0	0	0	0	0	0	84	0	0	0	0	0	0	0	0	0	0	0
41_ovlp_771958	0	0	0	0	0	0	0	0	0	0	30	0	62	30	0	0	0	0	0	0	0	0	0	0
41_ovlp_835918	0	0	0	0	0	0	0	0	0	0	0	0	53	0	0	0	0	0	0	0	0	0	0	0
41_ovlp_841397	0	0	0	0	0	0	0	0	134	0	0	0	48	0	0	0	0	0	0	0	0	0	0	0
41_ovlp_841782	0	0	0	20	0	0	19	0	0	88	40	57	305	108	844	41	0	17	0	17	0	0	22	0
41_ovlp_84764	0	0	0	0	0	0	0	0	0	0	0	0	55	0	0	0	0	0	0	0	0	0	0	0
41_ovlp_856913	0	0	0	0	0	0	0	0	0	0	0	0	29	0	0	0	0	0	0	0	0	0	0	0
41_ovlp_884093	0	0	0	12	0	16	0	0	84	0	0	0	146	0	18	0	12	0	0	0	0	11	0	0
41_ovlp_89545	0	0	0	0	0	0	0	0	0	0	0	0	27	0	0	0	0	0	0	0	0	0	0	0
41_ovlp_9112	37	52	184	130	34	678	1152	34	8904	9127	9019	13441	480496	808885	131308	198893	52	339	84	222	94	166	1257	429
41_ovlp_951166	0	0	0	0	0	0	0	0	0	0	0	0	29	0	0	0	0	0	0	0	0	0	0	0
42_novlp_43180	0	0	0	0	0	0	0	0	16	0	0	0	0	0	24	0	0	0	0	0	0	0	0	0
42_novlp_50810	0	0	0	0	0	0	0	0	0	0	0	0	0	71	0	0	0	0	0	0	0	0	0	0
42_ovlp_1048113	0	0	0	0	0	0	0	0	0	21	0	0	0	36	0	0	0	0	0	0	0	0	0	0
42_ovlp_120839	0	0	0	0	0	0	0	0	0	0	0	0	0	15	169	0	0	0	0	0	0	0	0	0
42_ovlp_126090	0	0	0	0	0	0	0	0	0	0	0	0	0	54	0	0	0	0	0	0	0	0	0	0
42_ovlp_146964	0	0	0	0	0	0	0	0	44	14	58	15	39	40	129	0	0	0	0	0	0	0	0	0
42_ovlp_166207	0	0	0	0	0	0	0	0	0	0	0	0	0	29	0	0	0	0	0	0	0	0	0	0
42_ovlp_18769	0	0	0	0	0	0	0	0	0	0	0	0	0	19	0	34	0	0	0	0	0	0	0	0
42_ovlp_20011	0	0	0	0	0	0	0	0	0	0	0	0	0	14	0	0	0	0	0	0	0	0	0	0
42_ovlp_21332	0	0	0	0	0	0	0	0	0	0	0	0	0	22	0	0	0	0	0	0	0	0	0	0
42_ovlp_227204	0	0	0	0	0	0	0	0	0	0	0	0	0	51	0	0	0	0	0	0	0	0	0	0
42_ovlp_232086	0	0	0	0	0	0	0	0	13	0	0	0	0	0	52	0	0	0	0	0	0	0	0	0
42_ovlp_236236	0	11	25	40	0	0	80	0	990	340	728	642	6834	445	5241	484	17	137	53	74	50	14	78	113
42_ovlp_274384	0	0	0	0	0	0	0	0	32	13	25	17	23	26	68	0	0	0	0	0	0	0	0	0
42_ovlp_3024	0	0	0	0	0	0	0	0	0	0	0	0	0	39	0	0	0	0	0	0	0	0	0	0
42_ovlp_3065	0	0	0	0	0	0	0	0	0	0	0	0	0	21	0	0	0	0	0	0	0	0	0	0
42_ovlp_306663	0	0	0	0	0	0	0	0	0	0	0	0	0	74	0	0	0	0	0	0	0	0	0	0
42_ovlp_318963	420	837	1124	1184	469	321	5405	801	52968	28024	38922	34841	17008	22329	83552	6637	462	3252	1717	2614	1157	511	8836	5361
42_ovlp_33208	0	0	0	0	0	0	0	0	0	0	0	0	0	28	0	0	0	0	0	0	0	0	0	0
42_ovlp_36709	0	0	0	0	0	0	0	0	0	0	0	0	0	17	0	0	0	0	0	0	0	0	0	0
42_ovlp_44830	0	0	0	0	0	0	0	0	0	0	0	0	11	0	0	0	0	0	0	0	0	0	0	0
42_ovlp_46812	0	0	0	0	0	0	0	0	0	0	0	0	0	13	0	0	0	0	0	0	0	0	0	0
42_ovlp_56564	0	0	0	0	0	0	0	0	0	0	0	0	0	14	0	0	0	0	0	0	0	0	0	0
42_ovlp_586669	0	0	0	0	0	0	0	0	0	0	0	0	0	17	0	0	0	0	0	0	0	0	0	0
42_ovlp_61399	0	0	0	0	0	0	0	0	0	0	0	0	0	19	0	0	0	0	0	0	0	0	0	0
42_ovlp_7368	0	0	0	0	0	0	0	0	0	0	0	0	0	18	0	0	0	0	0	0	0	0	0	0
42_ovlp_766602	15	23	45	40	0	22	162	0	2891	896	1016	1380	1579	1143	9406	500	25	135	51	213	32	15	120	143
42_ovlp_784495	0	0	0	0	0	0	0	0	0	30	0	0	0	47	0	0	0	0	0	0	0	0	0	0
42_ovlp_909788	0	0	0	0	0	0	0	0	136	36	83	30	62	53	302	0	0	12	0	0	0	0	24	12
42_ovlp_912331	0	0	0	0	0	0	0	0	0	0	0	0	18	0	0	0	0	0	0	0	0	0	0	0
42_ovlp_978171	15	48	116	144	29	59	336	25	5309	1305	1772	2103	2460	2101	14558	974	33	335	113	238	142	55	257	339
42_ovlp_9884	0	0	0	0	0	0	0	0	0	0	0	0	0	18	0	0	0	0	0	0	0	0	0	0
43_novlp_1200	0	0	0	0	0	0	0	0	0	0	0	0	0	0	11	0	0	0	0	0	0	0	0	0
43_novlp_16845	0	0	0	0	0	0	0	0	0	0	0	0	0	0	12	0	0	0	0	0	0	0	0	0
43_novlp_18809	0	0	0	0	0	0	0	0	0	0	0	0	0	0	15	0	0	0	0	0	0	0	0	0
43_novlp_19939	0	0	0	0	0	0	0	0	0	0	0	0	0	0	14	0	0	0	0	0	0	0	0	0
43_novlp_2797	0	0	0	0	0	0	0	0	0	0	0	0	0	0	35	0	0	0	0	0	0	0	0	0
43_novlp_4027	0	0	0	0	0	0	0	0	0	0	0	0	0	0	11	0	0	0	0	0	0	0	0	0
43_novlp_977	0	0	0	0	0	0	0	0	0	0	0	0	0	0	29	0	0	0	0	0	0	0	0	0
43_ovlp_11615	0	0	0	0	0	0	0	0	0	0	0	0	0	0	16	0	0	0	0	0	0	0	0	0
43_ovlp_11708	0	0	0	0	0	0	0	0	0	0	0	0	0	0	14	0	0	0	0	0	0	0	0	0
43_ovlp_119110	0	0	0	0	0	0	0	0	0	0	0	0	63	0	191	0	0	0	0	0	0	0	0	0
43_ovlp_12031	0	0	0	0	0	0	0	0	0	0	0	0	0	0	242	0	0	0	0	0	0	0	0	0
43_ovlp_124175	0	0	11	0	0	0	26	0	126	125	149	152	45	102	1920	17	0	0	11	0	0	0	33	37
43_ovlp_133814	0	0	0	0	0	0	0	0	157	0	0	74	36	0	521	29	0	0	0	0	0	0	0	0
43_ovlp_135668	0	0	0	0	0	0	0	0	0	33	0	0	117	0	435	0	0	0	0	0	0	0	0	0
43_ovlp_136434	0	0	0	0	0	0	0	0	0	0	0	0	0	0	23	0	0	0	0	0	0	0	0	0
43_ovlp_139197	0	0	0	0	0	0	0	0	0	0	31	102	0	0	636	0	0	0	0	0	0	0	0	0
43_ovlp_14679	0	0	0	0	0	0	0	0	0	0	0	0	0	0	72	0	0	0	0	0	0	0	0	0
43_ovlp_149895	0	0	0	0	0	0	15	0	70	0	0	0	0	0	187	0	0	0	0	0	0	0	0	0
43_ovlp_170856	0	0	0	0	0	0	0	0	0	0	0	0	0	21	158	0	0	0	0	0	0	0	0	0
43_ovlp_171862	0	0	0	0	0	0	0	0	0	21	54	0	0	0	486	0	0	18	0	0	0	0	0	0
43_ovlp_17807	0	0	0	0	0	0	0	0	0	0	58	0	0	50	591	0	0	0	0	0	0	0	0	0
43_ovlp_182292	0	0	0	0	0	0	0	0	0	0	0	0	0	0	220	0	0	0	0	0	0	0	0	0
43_ovlp_183803	0	13	12	0	0	18	52	0	157	796	305	198	154	52	1053	65	0	30	20	19	13	0	19	15
43_ovlp_1852	0	0	0	0	0	0	0	0	0	0	0	0	0	0	143	0	0	0	0	0	0	0	0	0
43_ovlp_189804	0	0	0	0	0	0	0	0	17	15	16	0	0	0	76	0	0	0	0	0	0	0	0	0
43_ovlp_211886	0	0	0	0	0	0	0	0	0	0	0	0	0	0	372	0	0	0	0	0	0	0	0	0
43_ovlp_224133	0	0	0	0	0	0	0	0	37	0	19	15	23	19	42	0	0	0	0	0	0	0	0	0
43_ovlp_237238	0	0	0	0	0	0	0	0	0	0	0	0	0	0	299	0	0	0	0	0	0	0	0	0
43_ovlp_242112	14	31	20	31	19	0	120	18	1160	388	1172	748	852	728	2949	290	0	151	40	79	46	0	234	164
43_ovlp_24215	0	0	0	0	0	0	0	0	0	0	0	0	0	0	215	0	0	0	0	0	0	0	0	0
43_ovlp_243406	0	12	0	0	0	0	0	0	0	0	0	0	502	0	211	0	0	21	0	0	41	31	0	0
43_ovlp_244949	0	0	0	0	0	0	16	0	0	0	0	0	0	0	480	0	0	0	0	0	0	0	0	0
43_ovlp_256835	0	0	0	0	0	0	0	0	0	23	0	0	0	0	399	0	0	0	0	0	0	0	0	0
43_ovlp_260085	0	0	0	0	0	0	0	0	0	0	0	0	0	0	169	0	0	0	0	0	0	0	0	0
43_ovlp_261792	0	0	0	0	0	0	18	0	141	49	114	83	114	59	334	19	0	11	0	19	0	0	20	16
43_ovlp_268565	0	0	0	0	0	0	0	0	0	0	19	12	14	0	65	0	0	0	0	0	0	0	0	0
43_ovlp_276065	0	0	0	16	0	20	0	0	17	0	0	0	150	12	255	0	0	0	0	0	0	0	0	13
43_ovlp_282637	0	0	0	0	0	0	0	0	0	0	0	0	0	0	18	0	0	0	0	0	0	0	0	0
43_ovlp_285700	0	0	0	0	0	0	0	0	0	0	0	0	0	0	12	0	0	0	0	0	0	0	0	0
43_ovlp_31014	0	0	0	0	0	0	0	0	2115	63	132	54	279	0	923	0	0	0	0	0	0	0	33	11
43_ovlp_318388	0	0	0	0	0	0	0	0	0	0	0	0	0	0	183	0	0	0	0	0	0	0	0	0
43_ovlp_318910	0	0	0	0	0	0	0	0	0	0	0	0	0	80	247	0	0	0	0	0	0	0	0	0
43_ovlp_319755	0	0	0	0	0	0	17	0	118	73	131	37	64	242	1109	91	0	0	0	14	0	0	34	45
43_ovlp_338224	0	0	0	0	0	0	0	0	0	0	0	0	0	0	153	0	0	0	0	0	0	0	0	0
43_ovlp_341812	0	0	0	0	0	0	0	0	0	0	0	0	0	0	372	0	0	0	0	0	0	0	0	0
43_ovlp_350630	0	0	0	0	0	0	0	0	0	0	0	0	0	0	192	0	0	0	0	0	0	0	0	0
43_ovlp_35721	0	0	0	0	0	0	0	0	15	0	0	0	0	0	28	0	0	0	0	0	0	0	0	0
43_ovlp_364903	0	0	0	0	0	0	0	0	47	0	24	20	16	21	111	0	0	0	0	0	0	0	0	0
43_ovlp_375625	0	0	0	0	0	0	0	0	226	0	70	55	0	82	231	0	0	0	0	0	0	0	0	0
43_ovlp_3827	0	0	0	0	0	0	0	0	0	0	0	0	0	0	63	0	0	0	0	0	0	0	0	0
43_ovlp_397515	0	0	0	0	0	0	0	0	37	0	37	23	18	21	104	0	0	0	0	0	0	0	0	0
43_ovlp_41220	0	0	0	0	0	0	0	0	0	0	0	0	0	0	341	0	0	0	0	0	0	0	0	0
43_ovlp_41246	0	0	0	0	0	0	0	0	0	0	0	0	0	0	15	0	0	0	0	0	0	0	0	0
43_ovlp_412867	0	0	0	0	0	0	0	0	0	0	0	0	35	30	371	0	0	0	0	0	0	0	0	0
43_ovlp_438870	0	12	52	41	14	0	134	0	1811	247	1059	731	362	533	3230	154	0	79	47	145	32	0	177	113
43_ovlp_4450	0	0	0	0	0	0	0	0	0	11	0	0	31	0	214	0	0	0	0	0	0	0	0	0
43_ovlp_455464	0	0	0	0	0	0	0	0	0	0	0	0	0	0	19	0	0	0	0	0	0	0	0	0
43_ovlp_472912	0	0	0	0	0	0	0	0	0	47	60	26	0	0	374	0	0	0	0	13	0	0	0	0
43_ovlp_477789	0	0	0	0	0	0	0	0	0	13	0	0	0	0	573	0	0	0	0	0	0	0	0	0
43_ovlp_488961	0	0	0	0	0	0	0	0	0	0	0	0	70	0	395	0	0	0	0	0	0	0	0	0
43_ovlp_50422	0	0	0	0	0	0	0	0	0	0	0	0	0	0	292	0	0	0	0	0	0	0	0	0
43_ovlp_50612	0	0	0	0	0	0	0	0	0	0	0	0	0	0	208	0	0	0	0	0	0	0	0	0
43_ovlp_507151	0	0	0	0	0	0	0	0	0	0	0	0	81	0	235	0	0	0	0	0	0	0	0	0
43_ovlp_509795	0	0	0	0	0	0	0	0	0	0	0	0	37	0	224	0	0	0	0	0	0	0	0	0
43_ovlp_514223	0	25	36	19	0	17	101	0	821	590	309	227	778	198	3621	219	13	67	80	43	21	11	29	83
43_ovlp_52775	0	0	0	0	0	0	0	0	0	0	0	0	0	0	422	0	0	0	0	0	0	0	0	0
43_ovlp_564628	0	0	0	0	0	0	0	0	0	0	0	0	0	0	32	0	0	0	0	0	0	0	0	0
43_ovlp_580263	0	0	0	0	0	0	0	0	0	0	0	0	20	0	202	0	0	0	0	0	0	0	0	0
43_ovlp_59307	0	0	0	0	0	0	0	0	0	0	0	0	0	0	285	0	0	0	0	0	0	0	0	0
43_ovlp_71581	0	0	0	0	0	0	0	0	0	0	0	12	0	0	527	11	0	0	0	0	0	0	0	0
43_ovlp_82940	0	0	11	0	0	0	21	0	104	115	0	107	54	146	1409	48	0	14	0	27	0	0	0	15
43_ovlp_92007	0	16	22	0	0	12	55	0	511	110	113	343	455	453	2594	207	0	27	22	21	56	13	13	74
44_novlp_14196	0	0	0	0	0	0	0	0	0	0	0	0	0	0	16	0	0	0	0	0	0	0	0	0
44_novlp_2717	0	0	0	0	0	0	0	0	0	0	0	0	0	0	0	13	0	0	0	0	0	0	0	0
44_ovlp_111814	0	0	0	0	0	0	0	0	0	0	0	0	0	76	84	48	0	0	0	0	0	0	0	0
44_ovlp_133302	0	0	0	0	0	0	0	0	0	0	0	0	0	0	0	13	0	0	0	0	0	0	0	0
44_ovlp_164226	0	0	0	0	0	0	0	0	0	0	0	0	0	0	0	32	0	0	0	0	0	0	0	0
44_ovlp_182904	0	0	0	12	0	0	53	0	580	155	245	37	200	135	1429	342	0	13	13	0	0	16	29	18
44_ovlp_190340	0	0	0	0	0	0	14	0	0	0	0	0	0	0	0	20	0	0	0	0	0	0	14	0
44_ovlp_205521	0	0	18	15	0	0	26	0	184	213	337	373	410	272	933	170	0	0	25	33	0	0	23	41
44_ovlp_254427	0	0	0	0	0	0	0	0	0	0	0	0	0	0	0	33	0	0	0	0	0	0	0	0
44_ovlp_32965	0	0	0	0	0	0	0	0	0	0	0	0	0	0	0	25	0	0	0	0	0	0	0	0
44_ovlp_33987	0	0	0	0	0	0	0	0	0	0	0	0	0	0	0	24	0	0	0	0	0	0	0	0
44_ovlp_41299	0	0	0	0	0	0	0	0	0	0	0	0	0	0	0	49	0	0	0	0	0	0	0	0
44_ovlp_86806	0	0	0	0	0	0	0	0	0	0	0	0	0	0	0	13	0	0	0	0	0	0	0	0
44_ovlp_91797	0	0	0	0	0	0	0	0	0	0	0	0	0	0	0	11	0	0	0	0	0	0	0	0
45_novlp_11130	0	0	0	0	0	0	0	0	0	0	0	0	0	0	0	0	0	0	0	0	18	0	0	0
45_novlp_6175	0	0	0	0	0	0	0	0	0	0	0	0	0	0	0	0	11	0	0	0	0	0	0	0
45_novlp_6583	0	0	0	0	0	0	0	0	0	0	0	0	0	0	0	0	15	0	0	11	26	0	0	0
45_ovlp_109227	83	0	13	0	0	51	0	0	0	0	0	0	0	0	0	0	154	0	0	0	0	0	94	0
45_ovlp_137226	0	0	0	0	0	0	0	0	0	0	0	24	45	0	0	0	0	0	0	0	0	0	0	0
45_ovlp_17148	0	14	0	27	0	0	0	0	0	0	0	0	0	0	0	0	80	0	0	0	0	0	0	0
45_ovlp_228691	0	29	29	25	34	232	90	0	162	0	0	0	471	0	0	0	599	426	0	58	79	14	271	315
45_ovlp_253584	0	0	0	0	0	0	0	0	0	0	0	0	0	0	0	0	11	0	0	0	0	0	0	0
45_ovlp_265207	2597	12245	6346	5245	1326	5022	1675	4059	356	0	34	0	78	0	0	0	5375	2926	17017	1694	1151	3424	7168	18051
45_ovlp_301033	0	0	0	0	0	0	0	0	0	0	0	0	0	0	0	0	19	14	0	0	0	17	28	25
45_ovlp_35243	548	549	19	547	33	439	55	182	0	0	0	0	148	0	0	0	737	114	70	88	12	66	128	37
45_ovlp_409464	0	0	13	0	0	0	0	0	0	0	0	0	0	0	0	0	436	80	0	0	0	0	0	0
45_ovlp_419402	0	0	0	14	417	24	314	0	0	0	0	0	0	0	0	0	269	888	35	0	920	567	459	571
45_ovlp_436760	0	0	15	0	20	0	0	0	0	0	0	0	12	0	0	0	31	61	0	0	96	69	169	68
45_ovlp_490588	0	0	0	0	0	0	0	0	0	0	0	0	0	0	0	0	16	0	0	0	0	0	0	0
45_ovlp_527015	14	0	0	16	12	0	13	0	0	0	0	0	0	0	0	0	18	0	0	0	0	14	0	12
45_ovlp_561750	0	0	0	0	74	0	0	0	0	0	0	0	0	0	0	0	616	451	0	0	69	0	52	252
45_ovlp_702477	2367	2069	939	1269	689	2000	80	450	134	16	0	91	1133	103	504	11	1555	1431	1758	583	1369	1215	1931	3195
45_ovlp_736851	11	25	0	0	31	0	96	0	0	0	0	0	0	0	0	0	228	542	0	0	67	0	787	28
45_ovlp_76705	52	528	0	59	221	176	97	15	0	0	0	0	0	0	0	0	1645	2197	13	0	490	0	432	34
45_ovlp_777486	0	0	0	0	0	0	0	0	32	0	24	0	18	21	47	11	0	0	0	0	0	0	0	0
45_ovlp_796084	0	0	0	0	0	0	0	0	250	16	94	74	89	27	377	0	372	0	0	0	0	0	0	0
45_ovlp_800891	0	0	0	0	0	0	17	0	0	0	0	0	0	0	0	0	14	0	0	0	0	0	13	0
45_ovlp_90725	0	0	0	0	15	0	46	0	0	0	0	0	0	0	0	0	316	729	0	0	0	0	319	0
45_ovlp_991102	0	0	0	0	0	0	0	0	0	0	0	0	0	0	0	0	13	0	0	0	0	0	0	0
46_novlp_49537	0	0	0	0	0	0	0	0	0	0	0	0	0	0	0	0	0	13	0	0	0	0	0	0
46_novlp_814	0	0	0	0	0	0	2087	0	0	0	32	0	0	0	0	0	13	2789	57	0	693	481	906	87
46_ovlp_106319	55	39	0	21	120	26	18	34	100	0	0	53	464	0	0	0	11320	5015	111	0	2435	690	2755	342
46_ovlp_109873	0	0	0	13	15	0	18	0	0	0	0	0	0	0	0	0	48	38	0	0	0	13	48	16
46_ovlp_111890	32	0	0	0	0	0	0	0	0	0	0	0	0	0	0	0	126	234	0	0	0	0	0	0
46_ovlp_150374	0	18	0	0	0	0	15	13	0	0	0	0	0	0	0	0	0	90	0	0	0	0	33	0
46_ovlp_201276	0	0	0	0	0	0	0	0	0	46	0	0	0	0	0	0	0	30	0	0	0	0	15	21
46_ovlp_212486	21	55	36	46	12	75	55	16	216	128	179	75	355	114	549	72	21	303	64	38	76	173	135	172
46_ovlp_217639	55	64	0	58	21	72	18	64	0	0	63	0	0	0	0	0	52	46	25	0	0	0	0	0
46_ovlp_261294	19	14	0	0	0	29	0	11	0	0	0	0	42	0	0	0	207	93	0	30	0	0	11	0
46_ovlp_267274	291	1844	321	319	649	624	276	95	0	0	0	43	213	90	0	0	1887	2237	576	284	582	336	1649	1038
46_ovlp_287456	0	0	0	0	0	0	0	0	0	0	0	0	0	0	20	0	0	0	0	0	0	0	0	0
46_ovlp_301195	0	0	0	0	0	16	0	12	0	0	0	0	0	0	0	0	0	0	0	0	0	0	0	0
46_ovlp_339763	85	611	40	1519	250	1959	813	7399	144	0	0	0	0	0	0	0	211	916	1654	413	1500	161	702	201
46_ovlp_373873	955	893	831	494	383	1607	244	407	1281	288	424	583	6062	517	4474	201	1739	3955	2009	295	3349	2932	3119	4866
46_ovlp_382697	334	248	189	140	147	162	60	0	516	14	30	0	0	0	0	73	495	2394	217	61	234	184	1236	920
46_ovlp_401487	114	2188	39	1563	17	2293	137	2663	0	0	0	0	0	0	0	0	241	3436	322	1158	784	55	478	949
46_ovlp_427144	3344	30605	9036	15354	3888	13275	1632	3917	503	39	66	53	1233	80	914	50	10171	50043	37376	7565	25021	27740	48771	41416
46_ovlp_465438	0	0	0	0	0	11	33	0	0	0	0	0	0	0	0	0	57	39	0	0	0	0	25	0
46_ovlp_539967	2263	5087	3092	1967	1335	3369	2869	307	0	0	0	0	74	0	0	0	6578	16507	8846	547	15206	4882	19077	19416
46_ovlp_626456	555	467	34	1616	1574	1602	2394	3860	0	0	0	36	53	0	0	0	1872	2535	1123	56	1301	418	2842	3167
46_ovlp_661727	99	227	22	227	290	526	274	1157	0	0	24	0	0	0	0	0	493	363	110	0	570	654	213	164
46_ovlp_678930	0	0	0	0	0	0	0	0	0	0	0	0	165	0	208	0	0	0	0	0	0	0	11	0
46_ovlp_684487	396	4034	2818	1894	1443	5274	659	2262	2192	382	510	726	10391	634	4675	211	456	1247	2925	988	3859	1529	3430	4338
46_ovlp_82078	0	0	0	14	0	16	0	34	0	0	0	0	0	0	0	0	0	90	0	17	0	0	0	0
46_ovlp_82360	104	55	24	70	0	177	42	625	0	0	0	0	83	0	0	0	85	28	33	0	0	0	0	0
46_ovlp_903893	1740	2122	52	1538	3027	7427	8245	17979	0	0	32	0	0	122	0	0	1755	6476	2015	606	7207	3649	5535	7632
46_ovlp_90916	0	0	0	0	0	0	0	14	0	0	0	0	0	0	0	0	0	0	0	0	0	0	0	0
47_novlp_24313	183	556	260	311	474	101	317	294	0	0	0	0	0	0	0	0	63	2585	803	114	1852	203	2581	1321
47_ovlp_142361	1750	3932	214	3632	1546	6134	1352	7491	487	40	183	52	791	82	99	85	7954	4092	1528	1318	1610	2675	3323	1453
47_ovlp_150990	175	133	43	63	21	29	36	31	0	0	34	0	0	0	0	0	204	234	138	11	18	30	176	251
47_ovlp_271583	114	723	497	280	112	542	112	48	0	0	0	0	0	0	0	0	504	611	1192	156	637	650	1262	899
47_ovlp_308147	7116	6209	1117	0	0	5959	0	544	896	20	26	0	253	67	585	0	12126	12455	10128	1182	35248	20849	665	460
47_ovlp_340219	0	13	19	68	155	119	56	0	0	0	0	0	0	0	0	0	0	45	339	0	0	21	0	0
47_ovlp_443205	0	0	0	0	0	0	0	0	49	34	38	0	479	45	433	12	0	0	0	20	0	0	0	0
47_ovlp_488279	327055	340469	11996	294829	176581	430884	224897	623377	12916	1788	2959	3260	42906	2072	17148	1498	551402	417451	162668	61853	243036	415392	287160	203801
47_ovlp_615017	53	65	216	74	162	302	98	110	0	0	0	0	43	0	0	0	433	402	262	0	237	189	911	146
47_ovlp_638047	420	2915	3200	1792	2990	4647	1539	1026	112	24	70	59	0	0	0	0	210	1803	19760	276	9324	2716	19718	22210
47_ovlp_777815	0	0	0	0	0	0	0	0	0	0	0	0	0	0	0	0	0	0	0	0	11	34	0	0
47_ovlp_812863	67	0	0	100	25	146	77	324	0	0	0	0	0	0	0	0	0	0	119	0	1251	131	284	1348
48_novlp_15818	0	0	0	0	0	0	0	0	45	0	33	40	21	0	68	0	0	0	0	0	0	0	0	0
48_ovlp_120580	172	204	0	256	205	248	23	470	147	0	0	0	110	0	0	0	0	363	1022	451	107	149	288	297
48_ovlp_274477	0	0	0	0	0	0	0	0	0	0	0	0	0	0	0	0	41	0	100	2192	0	0	0	0
48_ovlp_288532	45	0	0	21	17	0	16	0	0	0	0	0	0	0	0	0	239	22	29	11	14	0	33	0
48_ovlp_356358	0	0	0	0	0	0	0	0	0	16	0	0	0	0	0	0	0	0	0	0	0	0	0	0
48_ovlp_465213	0	29	24	0	0	0	0	0	0	0	0	0	0	0	0	0	0	156	0	25	0	0	0	0
48_ovlp_671228	0	0	0	0	0	0	0	0	0	0	0	0	0	0	20	0	0	0	0	0	0	0	0	0
48_ovlp_866347	0	0	0	0	0	0	0	0	0	33	0	0	0	0	205	0	0	0	0	0	0	0	0	0
49_ovlp_208094	17	65	60	628	0	34	280	1226	0	0	0	0	0	0	0	0	626	1161	30	350	232	87	168	376
49_ovlp_229211	23	149	31	76	15	33	19	66	0	0	0	0	0	0	0	0	50	119	15	40	51	0	114	21
49_ovlp_376797	655	1051	542	321	866	857	211	85	0	0	0	0	54	17	0	0	1295	1440	347	100	1182	2446	4779	6024
49_ovlp_42925	129	164	0	124	88	149	47	143	0	0	0	0	0	0	0	0	153	66	64	39	36	89	51	26
49_ovlp_515198	0	0	0	0	0	0	0	0	0	0	0	0	0	0	0	0	40	0	0	0	109	87	100	30
49_ovlp_529584	641	135	0	168	153	267	136	185	0	0	0	0	0	0	0	0	324	414	37	40	216	307	140	46
49_ovlp_553789	0	12	0	0	0	13	0	0	0	0	0	0	0	0	0	0	0	0	0	0	14	25	0	13
49_ovlp_560399	25	12	0	12	149	116	48	65	0	0	0	0	0	0	0	0	376	3075	64	0	2558	252	4505	791
49_ovlp_567521	776	620	1388	376	599	631	643	224	73	55	0	24	204	0	148	34	3481	2818	2217	19	3485	1850	8393	1915
49_ovlp_736474	4250	14677	15589	8388	7681	14972	4561	4427	324	76	58	15	243	14	403	28	20175	36201	40239	4554	34817	19837	56579	52142
49_ovlp_773096	24	56	33	56	19	21	186	29	1663	698	1570	1196	1227	996	3885	845	20	249	105	193	84	40	498	332
49_ovlp_84127	139	85	0	28	85	50	123	177	0	0	0	0	0	0	0	0	0	63	19	28	150	38	0	22
50_ovlp_23157	97	61	0	88	80	129	70	98	0	0	0	0	0	0	0	0	69	51	20	17	54	213	67	39
50_ovlp_260811	2641	2081	53	1913	752	2325	738	2946	0	0	0	0	0	0	0	0	1348	1387	469	97	509	1854	1002	749
50_ovlp_325872	22	0	0	0	0	0	0	0	0	0	0	0	126	0	0	19	46	0	0	0	113	34	96	13
50_ovlp_408726	5178	2370	3215	880	291	8547	565	96	0	0	47	22	91	59	0	0	9122	28300	4491	1001	8324	13563	19873	61347
50_ovlp_506017	0	12	0	11	0	0	13	0	0	0	0	0	0	0	0	0	0	13	0	0	0	15	21	32
50_ovlp_536036	1205	872	0	255	67	193	82	399	148	0	0	0	0	0	0	0	109	251	91	107	81	350	38	0
50_ovlp_584439	0	0	0	0	0	0	0	0	0	0	0	0	0	0	0	0	0	12	0	0	0	0	0	0
51_novlp_2366	4323	2646	4088	2341	2791	461	90	0	0	0	0	0	89	0	0	0	75	1082	65	0	2000	3046	29042	20987
51_ovlp_106630	31	0	32	0	15	21	23	0	0	0	0	0	0	0	0	0	199	165	0	0	50	91	483	124
51_ovlp_137731	0	0	11	0	0	11	0	0	0	0	0	0	0	0	0	0	0	0	0	0	0	0	128	27
51_ovlp_161811	0	0	0	0	14	0	0	0	0	0	0	0	0	0	0	0	0	0	0	0	0	0	0	0
51_ovlp_199549	24	0	20	0	120	0	177	0	0	0	0	0	0	0	0	0	1506	395	30	0	309	0	961	585
51_ovlp_305233	0	0	0	0	39	0	14	0	0	0	0	0	0	0	0	0	0	0	0	0	0	0	345	0
51_ovlp_35066	286	2701	431	3109	1558	721	822	1416	1380	277	407	394	4309	351	3605	158	142	2307	7515	935	2526	1101	3477	2075
51_ovlp_373834	42	106	17	12	167	215	231	137	0	0	0	0	0	0	0	0	47	1159	23	12	760	48	1462	1058
51_ovlp_405279	13267	168	25	60	62	453	727	555	0	0	0	0	0	0	0	0	126	774	17	13	157	323	3193	304
51_ovlp_406422	0	0	0	11	0	14	17	0	0	0	0	0	0	0	0	0	19	0	96	0	0	58	295	0
51_ovlp_471272	465	43	0	0	32	128	85	22	0	0	0	0	0	0	0	0	282	904	0	0	155	169	582	163
51_ovlp_535099	0	0	0	0	0	0	58	0	0	0	0	0	0	0	0	0	0	52	0	0	0	0	119	0
51_ovlp_53809	0	0	0	0	0	0	0	0	13	0	0	0	0	0	0	0	0	0	0	0	0	0	0	0
51_ovlp_556076	30	0	0	0	0	12	0	15	0	0	0	0	0	0	0	0	0	0	0	0	0	0	72	0
51_ovlp_582113	0	13	0	0	0	0	0	0	0	0	0	0	0	0	0	0	17	0	0	0	0	0	0	0
51_ovlp_586729	713	748	0	746	621	794	592	6600	0	0	0	0	0	0	0	0	667	2382	164	113	1134	1283	1034	880
51_ovlp_632944	0	0	0	0	0	0	0	0	0	23	0	47	0	0	0	11	0	0	13	22	0	0	17	0
51_ovlp_733536	252	680	120	299	197	379	311	544	0	0	0	53	51	0	0	0	775	554	375	168	251	374	1132	620
51_ovlp_749143	0	0	0	10027	8131	0	4127	35	78	0	25	0	0	0	0	0	21	0	0	0	0	20	71149	70156
51_ovlp_770531	77	0	0	62	274	0	489	0	0	0	0	0	0	0	0	0	2114	2105	73	144	1228	227	489	496
51_ovlp_838553	0	0	0	0	0	0	0	0	0	0	0	0	19	0	0	0	0	0	0	0	0	0	0	0
51_ovlp_87026	0	0	0	0	0	0	0	0	0	0	0	0	0	0	0	0	0	0	0	51	0	0	992	0
51_ovlp_877777	0	0	0	0	0	0	0	0	23	0	25	11	88	0	37	0	0	0	0	0	0	0	0	0
52_ovlp_243101	28	48	70	582	204	190	87	174	0	0	0	0	274	57	0	0	102	208	272	0	487	306	512	145
52_ovlp_294698	24	0	16	19	0	0	0	0	0	0	0	0	0	0	0	0	110	0	0	0	0	0	21	14
52_ovlp_309635	52	46	14	26	14	45	0	0	665	69	178	246	532	59	325	23	95	48	15	17	41	16	125	80
52_ovlp_310567	0	0	0	0	17	0	0	0	0	0	0	0	0	0	0	0	22	540	0	0	70	13	0	40
52_ovlp_335960	0	0	0	0	0	0	0	0	0	0	0	0	0	0	0	0	0	0	0	0	0	0	0	21
52_ovlp_350997	1014	1475	1767	1222	507	1021	115	334	0	0	0	0	0	0	0	0	1194	1684	3114	371	1148	1315	3382	3543
52_ovlp_353712	3334	195	0	856	1124	0	261	0	0	0	0	0	0	0	0	0	44	92	31	661	843	0	188	1519
52_ovlp_388446	92	159	45	19	92	111	98	0	85	0	0	0	11	0	0	0	580	109	30	0	61	131	489	1848
52_ovlp_416634	0	0	0	0	0	0	0	0	43	21	45	0	0	49	0	15	0	0	0	0	0	0	0	11
52_ovlp_506632	288	330	15	441	91	623	177	880	0	0	0	0	0	0	0	0	81	801	103	51	338	329	443	172
52_ovlp_569068	0	0	0	0	0	0	0	0	0	0	0	0	0	0	0	0	0	0	0	0	0	0	11	0
52_ovlp_644967	0	0	0	0	0	0	0	0	0	0	0	0	0	0	17	0	0	0	0	0	0	0	0	0
52_ovlp_683671	0	0	0	0	0	0	0	0	0	0	0	0	38	0	0	0	0	0	0	0	0	0	0	0
52_ovlp_734150	79	337	536	50	26	188	104	13	128	0	0	29	34	0	240	0	8038	679	125	19	4056	3301	2218	4899
52_ovlp_784968	63	22	40	22	26	25	105	0	0	0	27	0	45	0	0	0	65	154	15	11	77	37	237	47
52_ovlp_834985	129	143	154	179	93	49	168	25	0	0	0	0	0	0	0	0	426	154	850	11	534	376	823	237
52_ovlp_947438	370	178	190	47	62	559	63	72	56	0	24	23	154	31	26	0	845	1820	75	0	994	1158	940	1484
53_novlp_14053	0	191	0	0	0	0	196	0	127	197	100	555	241	108	3915	67	17	50	49	24	59	26	41	115
53_novlp_5066	0	0	0	0	0	0	0	0	0	0	0	0	0	0	0	0	0	0	0	0	0	0	0	0
53_ovlp_1523	0	0	0	0	0	0	0	0	0	0	0	0	0	0	0	0	0	0	0	0	0	0	0	0
53_ovlp_228449	0	0	0	0	0	0	0	0	0	25	0	0	0	0	0	0	0	0	0	0	0	0	0	0
53_ovlp_291752	0	0	0	0	0	0	0	0	0	0	14	0	0	0	0	0	0	0	0	0	0	0	0	0
53_ovlp_481916	0	0	0	0	0	0	0	0	72	0	41	37	35	32	136	0	0	0	42	0	0	0	0	24
53_ovlp_686658	0	0	0	0	0	0	0	0	0	0	0	0	0	0	0	0	0	0	0	0	0	0	0	0
53_ovlp_728104	0	0	0	0	0	0	0	0	0	0	0	0	0	0	0	0	0	0	0	0	0	0	0	0
53_ovlp_765063	0	0	0	0	0	0	0	0	0	0	0	0	14	0	0	0	0	0	0	0	0	0	0	0
53_ovlp_790292	0	0	0	0	0	0	0	0	0	0	0	0	0	0	0	0	0	0	0	0	0	0	0	0
53_ovlp_923737	0	0	0	0	0	0	0	0	0	0	0	0	0	0	0	0	0	0	0	0	0	0	0	0
53_ovlp_992611	0	0	0	0	0	0	0	0	0	0	0	0	0	22	0	0	0	0	0	0	0	0	0	0

## Sheet:  otu_filt_tax ITS
10_asm_4742	Ascomycota	domain	1	Ascomycota	phylum	1	Eurotiomycetes	class	1	Eurotiales	order	1	Trichocomaceae	family	1	Eurotium	genus	0.41
10_asm_162233	Basidiomycota	domain	1	Basidiomycota	phylum	1	unidentified of Basidiomycota	class	1	Malasseziales	order	1	unidentified of Malasseziales	family	1	unidentified of unidentified of Malasseziales	genus	1
10_asm_173667	Ascomycota	domain	1	Ascomycota	phylum	1	unidentified of Ascomycota	class	0.9	unidentified of unidentified of Ascomycota	order	0.9	unidentified of unidentified of unidentified of Ascomycota	family	0.9	Hansfordia	genus	0.9
10_asm_408685	Basidiomycota	domain	0.54	Basidiomycota	phylum	0.54	Agaricomycetes	class	0.5	Thelephorales	order	0.18	Thelephoraceae	family	0.17	Tomentella	genus	0.14
11_asm_6742	Ascomycota	domain	1	Ascomycota	phylum	1	Sordariomycetes	class	1	Hypocreales	order	1	Nectriaceae	family	1	Fusarium	genus	0.76
11_asm_257972	Basidiomycota	domain	1	Basidiomycota	phylum	1	Microbotryomycetes	class	1	Sporidiobolales	order	1	unidentified of Sporidiobolales	family	1	Rhodosporidium	genus	1
11_asm_810612	Ascomycota	domain	1	Ascomycota	phylum	1	Dothideomycetes	class	1	Capnodiales	order	1	Davidiellaceae	family	1	Cladosporium	genus	0.92
11_asm_1101799	Ascomycota	domain	0.99	Ascomycota	phylum	0.99	Dothideomycetes	class	0.94	Capnodiales	order	0.94	Teratosphaeriaceae	family	0.88	Devriesia	genus	0.88
12_asm_77759	Ascomycota	domain	0.87	Ascomycota	phylum	0.87	Saccharomycetes	class	0.82	Saccharomycetales	order	0.82	unidentified of Saccharomycetales	family	0.77	unidentified of unidentified of Saccharomycetales	genus	0.76
12_asm_526306	Basidiomycota	domain	1	Basidiomycota	phylum	1	Tremellomycetes	class	1	Filobasidiales	order	1	Filobasidiaceae	family	1	Filobasidium	genus	1
13_asm_10264	Ascomycota	domain	1	Ascomycota	phylum	1	Eurotiomycetes	class	1	Chaetothyriales	order	1	unidentified of Chaetothyriales	family	1	Coniosporium	genus	1
13_asm_33287	Ascomycota	domain	1	Ascomycota	phylum	1	Eurotiomycetes	class	1	unidentified of Eurotiomycetes	order	1	Monascaceae	family	1	Xeromyces	genus	1
13_asm_70715	Ascomycota	domain	1	Ascomycota	phylum	1	Eurotiomycetes	class	1	Eurotiales	order	1	Trichocomaceae	family	1	Penicillium	genus	1
13_asm_151905	Ascomycota	domain	0.99	Ascomycota	phylum	0.99	Sordariomycetes	class	0.92	Hypocreales	order	0.83	Hypocreaceae	family	0.24	Protocrea	genus	0.13
13_asm_607203	Basidiomycota	domain	1	Basidiomycota	phylum	1	Microbotryomycetes	class	1	Sporidiobolales	order	1	unidentified of Sporidiobolales	family	1	Sporobolomyces	genus	1
13_asm_684157	Ascomycota	domain	0.99	Ascomycota	phylum	0.99	Eurotiomycetes	class	0.97	unidentified of Eurotiomycetes	order	0.97	unidentified of unidentified of Eurotiomycetes	family	0.97	Sarcinomyces	genus	0.97
13_asm_715398	Ascomycota	domain	1	Ascomycota	phylum	1	Sordariomycetes	class	1	Microascales	order	1	Microascaceae	family	1	Pseudallescheria	genus	0.99
140716_10_asm8443	Ascomycota	domain	0.67	Ascomycota	phylum	0.67	Dothideomycetes	class	0.33	Pleosporales	order	0.33	Massarinaceae	family	0.13	Massarina	genus	0.13
140716_10_asm27155	Ascomycota	domain	1	Ascomycota	phylum	1	Saccharomycetes	class	1	Saccharomycetales	order	1	unidentified of Saccharomycetales	family	1	Candida	genus	1
140716_10_asm116054	Ascomycota	domain	1	Ascomycota	phylum	1	Eurotiomycetes	class	1	Eurotiales	order	1	Trichocomaceae	family	1	Penicillium	genus	1
140716_10_asm366446	Ascomycota	domain	1	Ascomycota	phylum	1	Sordariomycetes	class	1	Hypocreales	order	1	Cordycipitaceae	family	1	Cordyceps	genus	1
140716_11_asm4876	Ascomycota	domain	0.96	Ascomycota	phylum	0.96	Saccharomycetes	class	0.94	Saccharomycetales	order	0.94	unidentified of Saccharomycetales	family	0.94	Candida	genus	0.94
140716_11_asm8893	Ascomycota	domain	1	Ascomycota	phylum	1	Dothideomycetes	class	1	Pleosporales	order	1	Pleosporaceae	family	1	Alternaria	genus	1
140716_11_asm49679	Basidiomycota	domain	0.99	Basidiomycota	phylum	0.99	Tremellomycetes	class	0.95	Tremellales	order	0.84	unidentified of Tremellales	family	0.84	Cryptococcus	genus	0.82
140716_12_asm227597	Ascomycota	domain	1	Ascomycota	phylum	1	Eurotiomycetes	class	1	Eurotiales	order	1	Trichocomaceae	family	1	Penicillium	genus	1
140716_12_asm536087	Ascomycota	domain	0.9	Ascomycota	phylum	0.9	Sordariomycetes	class	0.64	Chaetosphaeriales	order	0.32	Chaetosphaeriaceae	family	0.29	Dictyochaeta	genus	0.12
140716_12_asm1500352	Ascomycota	domain	1	Ascomycota	phylum	1	Dothideomycetes	class	1	Pleosporales	order	1	unidentified of Pleosporales	family	1	Pyrenochaeta	genus	1
140716_13_asm568	Ascomycota	domain	1	Ascomycota	phylum	1	Sordariomycetes	class	1	Diaporthales	order	0.98	Togniniaceae	family	0.98	Phaeoacremonium	genus	0.98
140716_13_asm41774	Basidiomycota	domain	1	Basidiomycota	phylum	1	Wallemiomycetes	class	1	Wallemiales	order	1	Wallemiaceae	family	1	Wallemia	genus	1
140716_13_asm150206	Ascomycota	domain	1	Ascomycota	phylum	1	Sordariomycetes	class	1	Xylariales	order	1	Amphisphaeriaceae	family	1	Pestalotiopsis	genus	1
140716_13_asm191598	Ascomycota	domain	0.63	Ascomycota	phylum	0.63	Saccharomycetes	class	0.33	Saccharomycetales	order	0.33	Trichomonascaceae	family	0.27	Blastobotrys	genus	0.27
140716_13_asm497705	Basidiomycota	domain	1	Basidiomycota	phylum	1	Exobasidiomycetes	class	1	unidentified of Exobasidiomycetes	order	1	unidentified of unidentified of Exobasidiomycetes	family	1	unidentified of unidentified of unidentified of Exobasidiomycetes	genus	0.6
140716_14_asm16490	Ascomycota	domain	0.96	Ascomycota	phylum	0.96	Sordariomycetes	class	0.65	Diaporthales	order	0.18	Gnomoniaceae	family	0.07	Gnomonia	genus	0.04
140716_14_asm62377	Basidiomycota	domain	1	Basidiomycota	phylum	1	Tremellomycetes	class	1	Cystofilobasidiales	order	1	Cystofilobasidiaceae	family	1	Cystofilobasidium	genus	1
140716_15_asm110205	Zygomycota	domain	0.42	Zygomycota	phylum	0.42	unidentified of Zygomycota	class	0.42	Mortierellales	order	0.39	Mortierellaceae	family	0.39	Mortierella	genus	0.38
140716_1_asm65672	Ascomycota	domain	1	Ascomycota	phylum	1	Leotiomycetes	class	1	Helotiales	order	1	unidentified of Helotiales	family	1	Scytalidium	genus	1
140716_1_asm104026	Zygomycota	domain	1	Zygomycota	phylum	1	unidentified of Zygomycota	class	1	Mortierellales	order	1	Mortierellaceae	family	1	Mortierella	genus	1
140716_1_asm129666	Zygomycota	domain	1	Zygomycota	phylum	1	unidentified of Zygomycota	class	1	Mortierellales	order	1	Mortierellaceae	family	1	Mortierella	genus	1
140716_1_asm285563	Ascomycota	domain	1	Ascomycota	phylum	1	Saccharomycetes	class	1	Saccharomycetales	order	1	Debaryomycetaceae	family	0.98	Meyerozyma	genus	0.98
140716_1_asm288912	Ascomycota	domain	1	Ascomycota	phylum	1	Dothideomycetes	class	1	Pleosporales	order	1	Pleosporaceae	family	1	Cochliobolus	genus	1
140716_2_asm110396	Ascomycota	domain	0.09	Ascomycota	phylum	0.09	unidentified of Ascomycota	class	0.05	unidentified of unidentified of Ascomycota	order	0.05	unidentified of unidentified of unidentified of Ascomycota	family	0.05	Neoaleurodiscus	genus	0.05
140716_2_asm517633	Basidiomycota	domain	1	Basidiomycota	phylum	1	Agaricostilbomycetes	class	1	Agaricostilbales	order	1	Agaricostilbaceae	family	1	Sterigmatomyces	genus	1
140716_3_asm948	Ascomycota	domain	1	Ascomycota	phylum	1	Leotiomycetes	class	1	Thelebolales	order	1	Thelebolaceae	family	1	Thelebolus	genus	1
140716_4_asm78324	Ascomycota	domain	0.95	Ascomycota	phylum	0.95	Dothideomycetes	class	0.93	Pleosporales	order	0.93	Sporormiaceae	family	0.93	Preussia	genus	0.79
140716_4_asm110235	Ascomycota	domain	1	Ascomycota	phylum	1	Sordariomycetes	class	1	Hypocreales	order	1	Nectriaceae	family	1	Gibberella	genus	0.5
140716_4_asm181237	Ascomycota	domain	1	Ascomycota	phylum	1	Leotiomycetes	class	0.92	unidentified of Leotiomycetes	order	0.91	unidentified of unidentified of Leotiomycetes	family	0.91	Collophora	genus	0.91
140716_7_asm164	Ascomycota	domain	1	Ascomycota	phylum	1	Sordariomycetes	class	1	Hypocreales	order	1	Cordycipitaceae	family	0.81	Engyodontium	genus	0.81
140716_7_asm102287	Basidiomycota	domain	0.65	Basidiomycota	phylum	0.65	Tremellomycetes	class	0.22	Tremellales	order	0.21	unidentified of Tremellales	family	0.21	Derxomyces	genus	0.14
140716_8_asm91684	Ascomycota	domain	1	Ascomycota	phylum	1	Sordariomycetes	class	1	Hypocreales	order	1	unidentified of Hypocreales	family	1	Acremonium	genus	1
140716_8_asm98642	Ascomycota	domain	1	Ascomycota	phylum	1	Eurotiomycetes	class	1	Eurotiales	order	1	Trichocomaceae	family	1	Aspergillus	genus	1
140716_8_asm111602	Ascomycota	domain	0.99	Ascomycota	phylum	0.99	Saccharomycetes	class	0.99	Saccharomycetales	order	0.99	unidentified of Saccharomycetales	family	0.99	Candida	genus	0.99
140716_8_asm668179	Basidiomycota	domain	1	Basidiomycota	phylum	1	Microbotryomycetes	class	1	Sporidiobolales	order	1	unidentified of Sporidiobolales	family	1	Rhodotorula	genus	1
14_asm_147279	Ascomycota	domain	0.99	Ascomycota	phylum	0.99	Dothideomycetes	class	0.99	Capnodiales	order	0.99	Teratosphaeriaceae	family	0.92	Hortaea	genus	0.26
14_asm_516228	Ascomycota	domain	0.88	Ascomycota	phylum	0.88	Saccharomycetes	class	0.86	Saccharomycetales	order	0.86	Metschnikowiaceae	family	0.83	Clavispora	genus	0.48
16_asm_208061	Ascomycota	domain	1	Ascomycota	phylum	1	Eurotiomycetes	class	1	Eurotiales	order	1	Trichocomaceae	family	1	Emericella	genus	0.63
16_asm_561511	Basidiomycota	domain	0.93	Basidiomycota	phylum	0.93	Tremellomycetes	class	0.88	Tremellales	order	0.86	unidentified of Tremellales	family	0.86	Filobasidiella	genus	0.73
17_asm_295479	Ascomycota	domain	1	Ascomycota	phylum	1	Saccharomycetes	class	1	Saccharomycetales	order	1	unidentified of Saccharomycetales	family	1	Candida	genus	1
17_asm_584623	Ascomycota	domain	1	Ascomycota	phylum	1	Sordariomycetes	class	1	Sordariales	order	1	Cephalothecaceae	family	1	Phialemonium	genus	1
18_asm_60331	Ascomycota	domain	1	Ascomycota	phylum	1	Saccharomycetes	class	1	Saccharomycetales	order	1	unidentified of Saccharomycetales	family	1	Candida	genus	1
18_asm_331084	Basidiomycota	domain	1	Basidiomycota	phylum	1	Tremellomycetes	class	1	Tremellales	order	0.97	unidentified of Tremellales	family	0.97	Cryptococcus	genus	0.96
18_asm_633451	Ascomycota	domain	0.99	Ascomycota	phylum	0.99	Dothideomycetes	class	0.99	Pleosporales	order	0.99	Corynesporascaceae	family	0.99	Corynespora	genus	0.99
19_asm_147266	Chytridiomycota	domain	0.13	Chytridiomycota	phylum	0.13	Chytridiomycetes	class	0.09	Rhizophydiales	order	0.05	Pateramycetaceae	family	0.04	Pateramyces	genus	0.04
19_asm_179483	Ascomycota	domain	1	Ascomycota	phylum	1	Sordariomycetes	class	1	Sordariales	order	1	Chaetomiaceae	family	1	Chaetomium	genus	1
19_asm_207035	Basidiomycota	domain	1	Basidiomycota	phylum	1	Cystobasidiomycetes	class	1	Erythrobasidiales	order	1	unidentified of Erythrobasidiales	family	1	Erythrobasidium	genus	1
1_asm_9660	Ascomycota	domain	1	Ascomycota	phylum	1	Sordariomycetes	class	1	Trichosphaeriales	order	1	unidentified of Trichosphaeriales	family	1	Nigrospora	genus	0.62
1_asm_91366	Basidiomycota	domain	1	Basidiomycota	phylum	1	Microbotryomycetes	class	1	Sporidiobolales	order	1	unidentified of Sporidiobolales	family	1	Rhodotorula	genus	0.98
20_asm_51511	Ascomycota	domain	0.84	Ascomycota	phylum	0.84	Saccharomycetes	class	0.75	Saccharomycetales	order	0.75	Metschnikowiaceae	family	0.74	unidentified of Metschnikowiaceae	genus	0.74
20_asm_260540	Ascomycota	domain	0.95	Ascomycota	phylum	0.95	Saccharomycetes	class	0.93	Saccharomycetales	order	0.93	unidentified of Saccharomycetales	family	0.93	Candida	genus	0.93
20_asm_326701	Basidiomycota	domain	0.49	Basidiomycota	phylum	0.49	Agaricomycetes	class	0.45	Russulales	order	0.09	Bondarzewiaceae	family	0.04	Heterobasidion	genus	0.04
21_asm_17326	Ascomycota	domain	1	Ascomycota	phylum	1	Dothideomycetes	class	1	Pleosporales	order	1	Pleosporaceae	family	0.98	Epicoccum	genus	0.98
21_asm_278367	Ascomycota	domain	0.98	Ascomycota	phylum	0.98	Sordariomycetes	class	0.87	unidentified of Sordariomycetes	order	0.15	Plectosphaerellaceae	family	0.12	Verticillium	genus	0.12
22_asm_75499	Ascomycota	domain	1	Ascomycota	phylum	1	Sordariomycetes	class	1	Sordariales	order	1	Cephalothecaceae	family	1	Phialemonium	genus	1
22_asm_117242	Ascomycota	domain	0.84	Ascomycota	phylum	0.84	Eurotiomycetes	class	0.49	Chaetothyriales	order	0.46	Herpotrichiellaceae	family	0.44	Phaeococcomyces	genus	0.34
23_asm_20802	Basidiomycota	domain	0.91	Basidiomycota	phylum	0.91	Tremellomycetes	class	0.84	Tremellales	order	0.83	unidentified of Tremellales	family	0.83	Dioszegia	genus	0.38
23_asm_23058	Ascomycota	domain	1	Ascomycota	phylum	1	Eurotiomycetes	class	1	Eurotiales	order	1	Trichocomaceae	family	1	Penicillium	genus	1
23_asm_24248	Ascomycota	domain	1	Ascomycota	phylum	1	Leotiomycetes	class	1	Helotiales	order	1	Sclerotiniaceae	family	1	Ciboria	genus	0.9
23_asm_75193	Basidiomycota	domain	1	Basidiomycota	phylum	1	Tremellomycetes	class	1	Tremellales	order	1	unidentified of Tremellales	family	1	Cryptococcus	genus	1
24_asm_48234	Ascomycota	domain	0.82	Ascomycota	phylum	0.82	Sordariomycetes	class	0.67	Hypocreales	order	0.42	Cordycipitaceae	family	0.22	Beauveria	genus	0.21
24_asm_128541	Basidiomycota	domain	1	Basidiomycota	phylum	1	Tremellomycetes	class	1	Tremellales	order	1	unidentified of Tremellales	family	1	Hannaella	genus	0.99
24_asm_158171	Basidiomycota	domain	1	Basidiomycota	phylum	1	Tremellomycetes	class	1	Tremellales	order	1	unidentified of Tremellales	family	1	Cryptococcus	genus	1
24_asm_212331	Basidiomycota	domain	1	Basidiomycota	phylum	1	Tremellomycetes	class	1	Tremellales	order	1	unidentified of Tremellales	family	1	Dioszegia	genus	1
24_asm_388627	Ascomycota	domain	0.58	Ascomycota	phylum	0.58	Lecanoromycetes	class	0.17	Pertusariales	order	0.04	Ochrolechiaceae	family	0.04	Ochrolechia	genus	0.04
24_asm_438458	Ascomycota	domain	1	Ascomycota	phylum	1	Sordariomycetes	class	1	Hypocreales	order	1	Nectriaceae	family	1	Volutella	genus	1
24_asm_456399	Basidiomycota	domain	0.97	Basidiomycota	phylum	0.97	Tremellomycetes	class	0.97	unidentified of Tremellomycetes	order	0.59	unidentified of unidentified of Tremellomycetes	family	0.59	unidentified of unidentified of unidentified of Tremellomycetes	genus	0.59
24_asm_610975	Basidiomycota	domain	1	Basidiomycota	phylum	1	Tremellomycetes	class	1	Trichosporonales	order	1	Trichosporonaceae	family	1	Trichosporon	genus	1
24_asm_688957	Ascomycota	domain	1	Ascomycota	phylum	1	Leotiomycetes	class	0.67	Helotiales	order	0.66	Hyaloscyphaceae	family	0.39	Pseudaegerita	genus	0.39
24_asm_692441	Ascomycota	domain	1	Ascomycota	phylum	1	Sordariomycetes	class	1	Microascales	order	1	Microascaceae	family	1	Wardomyces	genus	0.95
24_asm_763387	Ascomycota	domain	1	Ascomycota	phylum	1	Saccharomycetes	class	1	Saccharomycetales	order	1	unidentified of Saccharomycetales	family	1	Candida	genus	1
24_asm_790448	Ascomycota	domain	1	Ascomycota	phylum	1	Sordariomycetes	class	1	Hypocreales	order	1	unidentified of Hypocreales	family	0.99	Trichothecium	genus	0.91
25_asm_24720	Ascomycota	domain	0.62	Ascomycota	phylum	0.62	Pezizomycetes	class	0.18	Pezizales	order	0.18	Pezizaceae	family	0.09	Pachyphloeus	genus	0.08
25_asm_43521	Ascomycota	domain	1	Ascomycota	phylum	1	Eurotiomycetes	class	1	Eurotiales	order	1	Trichocomaceae	family	1	Aspergillus	genus	1
25_asm_269051	Chytridiomycota	domain	0.28	Chytridiomycota	phylum	0.28	Neocallimastigomycetes	class	0.18	Neocallimastigales	order	0.18	Neocallimastigaceae	family	0.18	Anaeromyces	genus	0.12
25_asm_555040	Basidiomycota	domain	0.17	Basidiomycota	phylum	0.17	Tremellomycetes	class	0.11	Tremellales	order	0.11	unidentified of Tremellales	family	0.11	Derxomyces	genus	0.04
26_asm_124904	Ascomycota	domain	1	Ascomycota	phylum	1	Dothideomycetes	class	1	unidentified of Dothideomycetes	order	1	Myxotrichaceae	family	1	Oidiodendron	genus	1
26_asm_507537	Basidiomycota	domain	1	Basidiomycota	phylum	1	Exobasidiomycetes	class	1	unidentified of Exobasidiomycetes	order	0.99	unidentified of unidentified of Exobasidiomycetes	family	0.99	unidentified of unidentified of unidentified of Exobasidiomycetes	genus	0.95
26_asm_576759	Ascomycota	domain	0.59	Ascomycota	phylum	0.59	Sordariomycetes	class	0.29	Hypocreales	order	0.21	Ophiocordycipitaceae	family	0.06	Hirsutella	genus	0.05
27_asm_370837	Ascomycota	domain	0.38	Ascomycota	phylum	0.38	Pezizomycetes	class	0.11	Pezizales	order	0.11	Morchellaceae	family	0.05	Morchella	genus	0.05
28_asm_248135	Basidiomycota	domain	1	Basidiomycota	phylum	1	Microbotryomycetes	class	1	Sporidiobolales	order	1	unidentified of Sporidiobolales	family	0.59	unidentified of unidentified of Sporidiobolales	genus	0.53
28_asm_353539	Zygomycota	domain	0.97	Zygomycota	phylum	0.97	unidentified of Zygomycota	class	0.97	Mortierellales	order	0.97	Mortierellaceae	family	0.97	Mortierella	genus	0.97
29_asm_30943	Ascomycota	domain	1	Ascomycota	phylum	1	Dothideomycetes	class	0.59	Pleosporales	order	0.59	Leptosphaeriaceae	family	0.59	Leptosphaeria	genus	0.59
29_asm_217715	Ascomycota	domain	0.77	Ascomycota	phylum	0.77	Sordariomycetes	class	0.56	Hypocreales	order	0.33	unidentified of Hypocreales	family	0.21	Acremonium	genus	0.12
29_asm_221908	Basidiomycota	domain	1	Basidiomycota	phylum	1	Tremellomycetes	class	1	Tremellales	order	1	unidentified of Tremellales	family	1	Bulleromyces	genus	0.69
29_asm_353104	Ascomycota	domain	0.96	Ascomycota	phylum	0.96	Dothideomycetes	class	0.54	unidentified of Dothideomycetes	order	0.44	Myxotrichaceae	family	0.44	Oidiodendron	genus	0.43
29_asm_482998	Ascomycota	domain	1	Ascomycota	phylum	1	Sordariomycetes	class	1	Xylariales	order	0.83	unidentified of Xylariales	family	0.83	Monographella	genus	0.83
29_asm_612422	Basidiomycota	domain	1	Basidiomycota	phylum	1	Tremellomycetes	class	1	Cystofilobasidiales	order	1	Cystofilobasidiaceae	family	0.92	Mrakia	genus	0.72
2_asm_6228	Basidiomycota	domain	0.44	Basidiomycota	phylum	0.44	Tremellomycetes	class	0.07	Tremellales	order	0.07	unidentified of Tremellales	family	0.07	Bullera	genus	0.03
2_asm_23039	Ascomycota	domain	0.97	Ascomycota	phylum	0.97	Dothideomycetes	class	0.95	Pleosporales	order	0.94	unidentified of Pleosporales	family	0.65	Setomelanomma	genus	0.65
2_asm_83352	Ascomycota	domain	1	Ascomycota	phylum	1	Dothideomycetes	class	1	Capnodiales	order	1	Mycosphaerellaceae	family	1	Dissoconium	genus	1
30_asm_42734	Basidiomycota	domain	0.68	Basidiomycota	phylum	0.68	Microbotryomycetes	class	0.48	Sporidiobolales	order	0.45	unidentified of Sporidiobolales	family	0.45	Rhodotorula	genus	0.44
30_asm_99198	Basidiomycota	domain	1	Basidiomycota	phylum	1	Tremellomycetes	class	1	Tremellales	order	1	unidentified of Tremellales	family	1	Cryptococcus	genus	1
30_asm_205273	Ascomycota	domain	1	Ascomycota	phylum	1	Eurotiomycetes	class	1	Eurotiales	order	1	Trichocomaceae	family	1	Aspergillus	genus	1
30_asm_656536	Basidiomycota	domain	1	Basidiomycota	phylum	1	Tremellomycetes	class	1	Tremellales	order	1	unidentified of Tremellales	family	1	Cryptococcus	genus	1
30_asm_1034739	Basidiomycota	domain	1	Basidiomycota	phylum	1	Microbotryomycetes	class	1	Sporidiobolales	order	1	Sporidiobolaceae	family	0.42	Sporidiobolus	genus	0.42
31_asm_45164	Ascomycota	domain	0.39	Ascomycota	phylum	0.39	Dothideomycetes	class	0.24	Pleosporales	order	0.23	unidentified of Pleosporales	family	0.23	Phoma	genus	0.23
31_asm_88526	Ascomycota	domain	1	Ascomycota	phylum	1	Leotiomycetes	class	0.59	unidentified of Leotiomycetes	order	0.59	unidentified of unidentified of Leotiomycetes	family	0.59	Geomyces	genus	0.59
31_asm_108931	Ascomycota	domain	0.98	Ascomycota	phylum	0.98	Eurotiomycetes	class	0.85	unidentified of Eurotiomycetes	order	0.28	Monascaceae	family	0.28	Xeromyces	genus	0.23
31_asm_147229	Basidiomycota	domain	1	Basidiomycota	phylum	1	Tremellomycetes	class	1	Tremellales	order	1	unidentified of Tremellales	family	1	Hannaella	genus	0.99
31_asm_221421	Basidiomycota	domain	1	Basidiomycota	phylum	1	Tremellomycetes	class	1	Tremellales	order	1	unidentified of Tremellales	family	1	Cryptococcus	genus	0.96
31_asm_234823	Ascomycota	domain	0.97	Ascomycota	phylum	0.97	Dothideomycetes	class	0.88	Capnodiales	order	0.87	Mycosphaerellaceae	family	0.77	unidentified of Mycosphaerellaceae	genus	0.48
32_asm_57976	Ascomycota	domain	1	Ascomycota	phylum	1	Eurotiomycetes	class	1	Eurotiales	order	1	Thermoascaceae	family	0.98	Thermoascus	genus	0.98
32_asm_165611	Basidiomycota	domain	1	Basidiomycota	phylum	1	Tremellomycetes	class	1	Tremellales	order	1	unidentified of Tremellales	family	1	Cryptococcus	genus	1
32_asm_293758	Ascomycota	domain	1	Ascomycota	phylum	1	Sordariomycetes	class	0.99	Hypocreales	order	0.97	unidentified of Hypocreales	family	0.84	Acremonium	genus	0.75
4_asm_23800	Basidiomycota	domain	1	Basidiomycota	phylum	1	Tremellomycetes	class	1	Tremellales	order	1	unidentified of Tremellales	family	1	Cryptococcus	genus	0.88
4_asm_27160	Ascomycota	domain	1	Ascomycota	phylum	1	Sordariomycetes	class	1	Hypocreales	order	1	Bionectriaceae	family	1	Clonostachys	genus	0.98
5_asm_137106	Ascomycota	domain	1	Ascomycota	phylum	1	Eurotiomycetes	class	1	Eurotiales	order	1	Trichocomaceae	family	1	Penicillium	genus	0.99
5_asm_437239	Ascomycota	domain	1	Ascomycota	phylum	1	Dothideomycetes	class	1	Capnodiales	order	1	unidentified of Capnodiales	family	0.99	Capnobotryella	genus	0.98
6_asm_25380	Ascomycota	domain	1	Ascomycota	phylum	1	Sordariomycetes	class	1	Hypocreales	order	1	unidentified of Hypocreales	family	1	Acremonium	genus	1
7_asm_208820	Ascomycota	domain	1	Ascomycota	phylum	1	Sordariomycetes	class	1	Xylariales	order	1	Diatrypaceae	family	1	Eutypella	genus	1
7_asm_247873	Basidiomycota	domain	0.38	Basidiomycota	phylum	0.38	Tremellomycetes	class	0.28	Tremellales	order	0.28	unidentified of Tremellales	family	0.28	Bullera	genus	0.2
8_asm_249250	Basidiomycota	domain	1	Basidiomycota	phylum	1	Microbotryomycetes	class	1	Sporidiobolales	order	1	unidentified of Sporidiobolales	family	1	Rhodosporidium	genus	1
8_asm_288782	Ascomycota	domain	0.5	Ascomycota	phylum	0.5	Pezizomycetes	class	0.14	Pezizales	order	0.14	Discinaceae	family	0.05	Gyromitra	genus	0.05
8_asm_390006	Basidiomycota	domain	1	Basidiomycota	phylum	1	Tremellomycetes	class	1	Tremellales	order	1	unidentified of Tremellales	family	1	Cryptococcus	genus	1
9_asm_93169	Ascomycota	domain	0.96	Ascomycota	phylum	0.96	Dothideomycetes	class	0.89	Capnodiales	order	0.89	Mycosphaerellaceae	family	0.26	Stenella	genus	0.1
9_asm_268025	Basidiomycota	domain	1	Basidiomycota	phylum	1	Agaricostilbomycetes	class	1	Agaricostilbales	order	1	Agaricostilbaceae	family	1	Bensingtonia	genus	1
9_asm_539487	Ascomycota	domain	1	Ascomycota	phylum	1	Eurotiomycetes	class	0.78	Eurotiales	order	0.77	Trichocomaceae	family	0.77	Talaromyces	genus	0.36
9_asm_665697	Ascomycota	domain	1	Ascomycota	phylum	1	Eurotiomycetes	class	1	Eurotiales	order	1	Trichocomaceae	family	1	Emericella	genus	0.78
9_asm_753306	Ascomycota	domain	1	Ascomycota	phylum	1	Sordariomycetes	class	0.94	Hypocreales	order	0.88	Nectriaceae	family	0.41	Cosmospora	genus	0.21
9_asm_807825	Basidiomycota	domain	0.23	Basidiomycota	phylum	0.23	Tremellomycetes	class	0.09	Tremellales	order	0.09	unidentified of Tremellales	family	0.09	Bullera	genus	0.06
T4_asm_214	Ascomycota	domain	0.58	Ascomycota	phylum	0.58	Lecanoromycetes	class	0.06	Lecideales	order	0.02	Lecideaceae	family	0.02	Lecidea	genus	0.02
T4_asm_381	Zygomycota	domain	0.06	Zygomycota	phylum	0.06	unidentified of Zygomycota	class	0.06	Mucorales	order	0.05	Cunninghamellaceae	family	0.01	Cunninghamella	genus	0.01
T4_asm_387	Basidiomycota	domain	0.56	Basidiomycota	phylum	0.56	Agaricomycetes	class	0.5	Agaricales	order	0.38	Entolomataceae	family	0.09	Entoloma	genus	0.08
T4_asm_498	Ascomycota	domain	0.48	Ascomycota	phylum	0.48	Sordariomycetes	class	0.21	Diaporthales	order	0.08	Valsaceae	family	0.06	Valsa	genus	0.05
T4_asm_514	Ascomycota	domain	0.36	Ascomycota	phylum	0.36	Sordariomycetes	class	0.07	Diaporthales	order	0.04	Cryphonectriaceae	family	0.04	Cryphonectria	genus	0.04
T4_asm_613	Zygomycota	domain	0.06	Zygomycota	phylum	0.06	unidentified of Zygomycota	class	0.06	Kickxellales	order	0.02	Kickxellaceae	family	0.02	Coemansia	genus	0.02
T4_asm_773	Basidiomycota	domain	0.38	Basidiomycota	phylum	0.38	Agaricomycetes	class	0.31	Cantharellales	order	0.02	Cantharellaceae	family	0.02	Cantharellus	genus	0.02
T4_asm_867	Basidiomycota	domain	0.5	Basidiomycota	phylum	0.5	Agaricomycetes	class	0.47	Thelephorales	order	0.12	Thelephoraceae	family	0.11	Tomentella	genus	0.11
T4_asm_895	Basidiomycota	domain	0.6	Basidiomycota	phylum	0.6	Agaricomycetes	class	0.54	Cantharellales	order	0.07	Cantharellaceae	family	0.07	Craterellus	genus	0.04
T4_asm_919	Ascomycota	domain	0.43	Ascomycota	phylum	0.43	Dothideomycetes	class	0.14	Pleosporales	order	0.11	Montagnulaceae	family	0.06	Paraconiothyrium	genus	0.06
T4_asm_1099	Ascomycota	domain	0.71	Ascomycota	phylum	0.71	Lecanoromycetes	class	0.31	Lecanorales	order	0.22	Stereocaulaceae	family	0.12	Lepraria	genus	0.1
T4_asm_1352	Chytridiomycota	domain	0.15	Chytridiomycota	phylum	0.15	Chytridiomycetes	class	0.15	Rhizophydiales	order	0.14	Rhizophydiaceae	family	0.14	Rhizophydium	genus	0.14
T4_asm_1469	Basidiomycota	domain	0.49	Basidiomycota	phylum	0.49	Pucciniomycetes	class	0.08	Pucciniales	order	0.08	Uropyxidaceae	family	0.07	Dasyspora	genus	0.07
T4_asm_1669	Basidiomycota	domain	0.42	Basidiomycota	phylum	0.42	Agaricomycetes	class	0.37	Boletales	order	0.09	Boletaceae	family	0.08	Leccinum	genus	0.08
T4_asm_2159	Basidiomycota	domain	0.49	Basidiomycota	phylum	0.49	Agaricomycetes	class	0.41	Agaricales	order	0.2	Hygrophoraceae	family	0.03	Hygrocybe	genus	0.03
T4_asm_2196	Basidiomycota	domain	0.44	Basidiomycota	phylum	0.44	Agaricomycetes	class	0.37	Agaricales	order	0.22	Agaricaceae	family	0.11	Agaricus	genus	0.06
T4_asm_2447	Basidiomycota	domain	0.63	Basidiomycota	phylum	0.63	Agaricomycetes	class	0.51	Agaricales	order	0.29	Amanitaceae	family	0.07	Amanita	genus	0.07
T4_asm_2448	Ascomycota	domain	0.36	Ascomycota	phylum	0.36	Saccharomycetes	class	0.12	Saccharomycetales	order	0.12	Saccharomycetaceae	family	0.07	Saccharomyces	genus	0.05
T4_asm_3660	Zygomycota	domain	0.16	Zygomycota	phylum	0.16	unidentified of Zygomycota	class	0.16	Entomophthorales	order	0.05	Entomophthoraceae	family	0.05	Pandora	genus	0.05
T4_asm_3822	Basidiomycota	domain	0.48	Basidiomycota	phylum	0.48	Agaricomycetes	class	0.38	Agaricales	order	0.27	Entolomataceae	family	0.06	Entoloma	genus	0.06
T4_asm_4024	Ascomycota	domain	0.26	Ascomycota	phylum	0.26	Saccharomycetes	class	0.14	Saccharomycetales	order	0.14	Saccharomycetaceae	family	0.12	Kazachstania	genus	0.1
T4_asm_4088	Ascomycota	domain	0.51	Ascomycota	phylum	0.51	Pezizomycetes	class	0.1	Pezizales	order	0.1	Morchellaceae	family	0.06	Morchella	genus	0.06
T4_asm_4746	Basidiomycota	domain	0.39	Basidiomycota	phylum	0.39	Tremellomycetes	class	0.11	Tremellales	order	0.11	unidentified of Tremellales	family	0.11	Bullera	genus	0.05
T4_asm_5246	Ascomycota	domain	0.49	Ascomycota	phylum	0.49	Saccharomycetes	class	0.16	Saccharomycetales	order	0.16	Saccharomycodaceae	family	0.07	Hanseniaspora	genus	0.06
T4_asm_5298	Ascomycota	domain	0.38	Ascomycota	phylum	0.38	Pezizomycetes	class	0.12	Pezizales	order	0.12	Pezizaceae	family	0.03	Kalaharituber	genus	0.03
T4_asm_5845	Basidiomycota	domain	0.64	Basidiomycota	phylum	0.64	Agaricomycetes	class	0.61	Agaricales	order	0.29	Psathyrellaceae	family	0.07	Parasola	genus	0.06
T4_asm_7275	Basidiomycota	domain	0.45	Basidiomycota	phylum	0.45	Agaricomycetes	class	0.41	Polyporales	order	0.04	Fomitopsidaceae	family	0.03	Antrodia	genus	0.03
T4_asm_10124	Ascomycota	domain	0.65	Ascomycota	phylum	0.65	Dothideomycetes	class	0.15	Botryosphaeriales	order	0.02	Botryosphaeriaceae	family	0.02	Diplodia	genus	0
T4_asm_10131	Basidiomycota	domain	0.85	Basidiomycota	phylum	0.85	Agaricomycetes	class	0.85	Russulales	order	0.2	Bondarzewiaceae	family	0.2	Amylosporus	genus	0.2
T4_asm_11060	Basidiomycota	domain	0.38	Basidiomycota	phylum	0.38	Agaricomycetes	class	0.38	Russulales	order	0.03	Auriscalpiaceae	family	0.01	Lentinellus	genus	0.01
T4_asm_11218	Basidiomycota	domain	0.69	Basidiomycota	phylum	0.69	Agaricomycetes	class	0.58	Agaricales	order	0.32	Marasmiaceae	family	0.04	Crinipellis	genus	0.01
T4_asm_11967	Ascomycota	domain	0.48	Ascomycota	phylum	0.48	Saccharomycetes	class	0.11	Saccharomycetales	order	0.11	Saccharomycetaceae	family	0.03	Zygosaccharomyces	genus	0.01
T4_asm_12415	Basidiomycota	domain	0.66	Basidiomycota	phylum	0.66	Agaricomycetes	class	0.52	Boletales	order	0.05	Boletaceae	family	0.02	Leccinum	genus	0.02
T4_asm_13552	Basidiomycota	domain	0.57	Basidiomycota	phylum	0.57	Agaricomycetes	class	0.52	Agaricales	order	0.2	Entolomataceae	family	0.03	Entoloma	genus	0.03
T4_asm_14268	Ascomycota	domain	0.52	Ascomycota	phylum	0.52	Leotiomycetes	class	0.06	Helotiales	order	0.06	Helotiaceae	family	0.04	Hymenoscyphus	genus	0.03
T4_asm_14907	Ascomycota	domain	0.31	Ascomycota	phylum	0.31	Saccharomycetes	class	0.15	Saccharomycetales	order	0.15	Saccharomycetaceae	family	0.11	Saccharomyces	genus	0.04
T4_asm_15648	Basidiomycota	domain	0.6	Basidiomycota	phylum	0.6	Agaricomycetes	class	0.49	Thelephorales	order	0.03	Thelephoraceae	family	0.02	Pseudotomentella	genus	0.02
T4_asm_15681	Ascomycota	domain	0.54	Ascomycota	phylum	0.54	Lecanoromycetes	class	0.1	Teloschistales	order	0.04	Megalosporaceae	family	0.01	Austroblastenia	genus	0.01
T4_asm_17471	Ascomycota	domain	0.56	Ascomycota	phylum	0.56	Arthoniomycetes	class	0.12	Arthoniales	order	0.12	Roccellaceae	family	0.12	Roccella	genus	0.09
T4_asm_18218	Zygomycota	domain	0.12	Zygomycota	phylum	0.12	unidentified of Zygomycota	class	0.12	Mortierellales	order	0.08	Mortierellaceae	family	0.08	Mortierella	genus	0.08
T4_asm_18269	Ascomycota	domain	0.52	Ascomycota	phylum	0.52	Pezizomycetes	class	0.19	Pezizales	order	0.19	Sarcosomataceae	family	0.09	Urnula	genus	0.09
T4_asm_18365	Zygomycota	domain	0.13	Zygomycota	phylum	0.13	unidentified of Zygomycota	class	0.13	Entomophthorales	order	0.04	Entomophthoraceae	family	0.04	Pandora	genus	0.03
T4_asm_20394	Basidiomycota	domain	0.52	Basidiomycota	phylum	0.52	Agaricomycetes	class	0.49	Boletales	order	0.14	Boletaceae	family	0.1	Phylloporus	genus	0.03
T4_asm_21458	Zygomycota	domain	0.1	Zygomycota	phylum	0.1	unidentified of Zygomycota	class	0.1	Mucorales	order	0.05	Lichtheimiaceae	family	0.03	Lichtheimia	genus	0.03
T4_asm_21856	Ascomycota	domain	0.57	Ascomycota	phylum	0.57	Pezizomycetes	class	0.12	Pezizales	order	0.12	Sarcosomataceae	family	0.06	Urnula	genus	0.06
T4_asm_22547	Basidiomycota	domain	0.54	Basidiomycota	phylum	0.54	Agaricomycetes	class	0.5	Agaricales	order	0.2	Bolbitiaceae	family	0.05	Conocybe	genus	0.04
T4_asm_22693	Basidiomycota	domain	0.91	Basidiomycota	phylum	0.91	Agaricomycetes	class	0.91	Agaricales	order	0.16	Mycenaceae	family	0.15	Mycena	genus	0.15
T4_asm_25953	Ascomycota	domain	0.29	Ascomycota	phylum	0.29	Sordariomycetes	class	0.06	Ophiostomatales	order	0.06	Ophiostomataceae	family	0.06	Leptographium	genus	0.05
T4_asm_28826	Basidiomycota	domain	0.63	Basidiomycota	phylum	0.63	Agaricomycetes	class	0.53	Agaricales	order	0.28	Marasmiaceae	family	0.06	Gymnopus	genus	0.04
T4_asm_30581	Ascomycota	domain	0.42	Ascomycota	phylum	0.42	Saccharomycetes	class	0.15	Saccharomycetales	order	0.15	Saccharomycodaceae	family	0.03	unidentified of Saccharomycodaceae	genus	0.01
T4_asm_31140	Ascomycota	domain	0.41	Ascomycota	phylum	0.41	Dothideomycetes	class	0.06	Pleosporales	order	0.06	Lindgomycetaceae	family	0.05	Lindgomyces	genus	0.05
T4_asm_32210	Ascomycota	domain	0.48	Ascomycota	phylum	0.48	Saccharomycetes	class	0.06	Saccharomycetales	order	0.06	Saccharomycodaceae	family	0.04	Hanseniaspora	genus	0.04
T4_asm_32983	Basidiomycota	domain	0.51	Basidiomycota	phylum	0.51	Pucciniomycetes	class	0.07	Pucciniales	order	0.07	Pucciniaceae	family	0.07	Puccinia	genus	0.02
T4_asm_35472	Basidiomycota	domain	0.56	Basidiomycota	phylum	0.56	Agaricomycetes	class	0.43	Agaricales	order	0.2	Physalacriaceae	family	0.06	Cylindrobasidium	genus	0.03
T4_asm_35962	Basidiomycota	domain	0.5	Basidiomycota	phylum	0.5	Agaricomycetes	class	0.47	Boletales	order	0.1	Paxillaceae	family	0.05	Alpova	genus	0.05
T4_asm_38071	Zygomycota	domain	0.11	Zygomycota	phylum	0.11	unidentified of Zygomycota	class	0.11	Basidiobolales	order	0.08	Basidiobolaceae	family	0.08	Schizangiella	genus	0.08
T4_asm_39247	Zygomycota	domain	0.1	Zygomycota	phylum	0.1	unidentified of Zygomycota	class	0.1	Entomophthorales	order	0.02	Entomophthoraceae	family	0.02	Pandora	genus	0.02
T4_asm_39342	Basidiomycota	domain	0.71	Basidiomycota	phylum	0.71	Agaricomycetes	class	0.65	Boletales	order	0.21	Boletaceae	family	0.2	Borofutus	genus	0.11
10_nasm_48	Ascomycota	domain	1	Ascomycota	phylum	1	Eurotiomycetes	class	1	Eurotiales	order	1	Trichocomaceae	family	1	Aspergillus	genus	1
10_nasm_78	Ascomycota	domain	1	Ascomycota	phylum	1	Saccharomycetes	class	1	Saccharomycetales	order	1	unidentified of Saccharomycetales	family	1	Wickerhamomyces	genus	1
10_nasm_44095	Ascomycota	domain	0.62	Ascomycota	phylum	0.62	Lecanoromycetes	class	0.21	Rhizocarpales	order	0.05	Catillariaceae	family	0.05	Austrolecia	genus	0.05
11_nasm_4761	Ascomycota	domain	1	Ascomycota	phylum	1	Saccharomycetes	class	1	Saccharomycetales	order	1	unidentified of Saccharomycetales	family	1	Candida	genus	1
11_nasm_10641	Ascomycota	domain	1	Ascomycota	phylum	1	Saccharomycetes	class	1	Saccharomycetales	order	1	unidentified of Saccharomycetales	family	1	Candida	genus	1
11_nasm_12899	Ascomycota	domain	1	Ascomycota	phylum	1	Eurotiomycetes	class	1	Eurotiales	order	1	Trichocomaceae	family	1	Aspergillus	genus	1
11_nasm_77944	Ascomycota	domain	1	Ascomycota	phylum	1	Sordariomycetes	class	1	Hypocreales	order	1	Cordycipitaceae	family	0.59	Simplicillium	genus	0.59
13_nasm_177	Ascomycota	domain	0.98	Ascomycota	phylum	0.98	Eurotiomycetes	class	0.91	Eurotiales	order	0.88	Trichocomaceae	family	0.78	Phialosimplex	genus	0.46
13_nasm_1093	Ascomycota	domain	1	Ascomycota	phylum	1	Sordariomycetes	class	1	Hypocreales	order	1	Hypocreaceae	family	1	Trichoderma	genus	1
13_nasm_1784	Ascomycota	domain	1	Ascomycota	phylum	1	Saccharomycetes	class	1	Saccharomycetales	order	1	unidentified of Saccharomycetales	family	1	unidentified of unidentified of Saccharomycetales	genus	0.95
13_nasm_12348	Zygomycota	domain	1	Zygomycota	phylum	1	unidentified of Zygomycota	class	1	Mucorales	order	1	Mucoraceae	family	1	Mucor	genus	1
13_nasm_28911	Zygomycota	domain	1	Zygomycota	phylum	1	unidentified of Zygomycota	class	1	Mucorales	order	1	Rhizopodaceae	family	1	Rhizopus	genus	1
13_nasm_50375	Ascomycota	domain	0.74	Ascomycota	phylum	0.74	Eurotiomycetes	class	0.4	Eurotiales	order	0.35	Trichocomaceae	family	0.35	Byssochlamys	genus	0.09
13_nasm_73927	Zygomycota	domain	1	Zygomycota	phylum	1	unidentified of Zygomycota	class	1	Mucorales	order	1	Lichtheimiaceae	family	1	Lichtheimia	genus	1
13_nasm_204743	Ascomycota	domain	1	Ascomycota	phylum	1	Sordariomycetes	class	1	unidentified of Sordariomycetes	order	1	Apiosporaceae	family	1	Arthrinium	genus	1
13_nasm_218263	Ascomycota	domain	1	Ascomycota	phylum	1	Eurotiomycetes	class	1	Eurotiales	order	1	Trichocomaceae	family	1	Aspergillus	genus	1
13_nasm_300506	Basidiomycota	domain	0.26	Basidiomycota	phylum	0.26	Tremellomycetes	class	0.13	Tremellales	order	0.13	unidentified of Tremellales	family	0.13	Bullera	genus	0.07
140716_10_nasm219	Ascomycota	domain	1	Ascomycota	phylum	1	Eurotiomycetes	class	1	Eurotiales	order	1	Trichocomaceae	family	1	Penicillium	genus	1
140716_10_nasm242	Basidiomycota	domain	1	Basidiomycota	phylum	1	Agaricomycetes	class	1	Polyporales	order	1	Polyporaceae	family	1	Trametes	genus	1
140716_10_nasm81658	Basidiomycota	domain	1	Basidiomycota	phylum	1	Agaricomycetes	class	1	Hymenochaetales	order	1	Hymenochaetaceae	family	1	Fuscoporia	genus	1
140716_10_nasm677821	Ascomycota	domain	1	Ascomycota	phylum	1	Saccharomycetes	class	1	Saccharomycetales	order	1	unidentified of Saccharomycetales	family	1	Candida	genus	1
140716_11_nasm25357	Basidiomycota	domain	1	Basidiomycota	phylum	1	Agaricomycetes	class	1	Polyporales	order	1	Meruliaceae	family	1	Hyphoderma	genus	1
140716_11_nasm403907	Ascomycota	domain	1	Ascomycota	phylum	1	Sordariomycetes	class	1	Sordariales	order	1	Cephalothecaceae	family	1	Phialemonium	genus	1
140716_12_nasm4	Basidiomycota	domain	1	Basidiomycota	phylum	1	Microbotryomycetes	class	1	Sporidiobolales	order	1	unidentified of Sporidiobolales	family	1	Rhodotorula	genus	1
140716_12_nasm1008	Ascomycota	domain	1	Ascomycota	phylum	1	Sordariomycetes	class	1	Hypocreales	order	1	Hypocreaceae	family	1	Trichoderma	genus	0.78
140716_12_nasm9146	Basidiomycota	domain	1	Basidiomycota	phylum	1	Agaricomycetes	class	1	Agaricales	order	1	Marasmiaceae	family	1	Sarcomyxa	genus	1
140716_12_nasm15646	Ascomycota	domain	0.76	Ascomycota	phylum	0.76	Dothideomycetes	class	0.38	Pleosporales	order	0.38	Lophiostomataceae	family	0.05	Lophiostoma	genus	0.05
140716_13_nasm277647	Ascomycota	domain	1	Ascomycota	phylum	1	Sordariomycetes	class	1	Diaporthales	order	0.99	Togniniaceae	family	0.99	Phaeoacremonium	genus	0.99
140716_13_nasm636652	Ascomycota	domain	1	Ascomycota	phylum	1	Dothideomycetes	class	1	Pleosporales	order	1	Pleosporaceae	family	1	Curvularia	genus	0.71
140716_13_nasm1028637	Basidiomycota	domain	1	Basidiomycota	phylum	1	Wallemiomycetes	class	1	Wallemiales	order	1	Wallemiaceae	family	1	Wallemia	genus	1
140716_13_nasm1284775	Ascomycota	domain	1	Ascomycota	phylum	1	Sordariomycetes	class	1	Xylariales	order	1	Amphisphaeriaceae	family	1	Pestalotiopsis	genus	1
140716_14_nasm71	Basidiomycota	domain	1	Basidiomycota	phylum	1	Agaricomycetes	class	1	Polyporales	order	1	Fomitopsidaceae	family	1	Antrodia	genus	1
140716_14_nasm21062	Ascomycota	domain	1	Ascomycota	phylum	1	Dothideomycetes	class	0.99	Capnodiales	order	0.99	Teratosphaeriaceae	family	0.96	Hortaea	genus	0.31
140716_15_nasm125026	Ascomycota	domain	1	Ascomycota	phylum	1	Eurotiomycetes	class	1	Eurotiales	order	1	Trichocomaceae	family	0.98	Paecilomyces	genus	0.98
140716_15_nasm486073	Basidiomycota	domain	0.4	Basidiomycota	phylum	0.4	Tremellomycetes	class	0.06	Tremellales	order	0.05	unidentified of Tremellales	family	0.05	Derxomyces	genus	0.05
140716_15_nasm525205	Basidiomycota	domain	0.56	Basidiomycota	phylum	0.56	Tremellomycetes	class	0.14	Tremellales	order	0.14	unidentified of Tremellales	family	0.14	Derxomyces	genus	0.07
140716_16_nasm7910	Ascomycota	domain	1	Ascomycota	phylum	1	Eurotiomycetes	class	1	Eurotiales	order	1	Trichocomaceae	family	1	Aspergillus	genus	1
140716_16_nasm265159	Ascomycota	domain	1	Ascomycota	phylum	1	Sordariomycetes	class	1	Sordariales	order	1	Sordariaceae	family	1	Neurospora	genus	0.41
140716_1_nasm62	Ascomycota	domain	1	Ascomycota	phylum	1	Pezizomycetes	class	1	Pezizales	order	1	Morchellaceae	family	1	Morchella	genus	1
140716_1_nasm1220	Ascomycota	domain	1	Ascomycota	phylum	1	Saccharomycetes	class	1	Saccharomycetales	order	1	unidentified of Saccharomycetales	family	0.97	Debaryomyces	genus	0.55
140716_1_nasm614205	Zygomycota	domain	1	Zygomycota	phylum	1	unidentified of Zygomycota	class	1	Mortierellales	order	1	Mortierellaceae	family	1	Mortierella	genus	1
140716_1_nasm616418	Ascomycota	domain	0.99	Ascomycota	phylum	0.99	Leotiomycetes	class	0.97	Helotiales	order	0.97	unidentified of Helotiales	family	0.97	Scytalidium	genus	0.97
140716_2_nasm1230	Basidiomycota	domain	1	Basidiomycota	phylum	1	Agaricomycetes	class	1	Polyporales	order	1	Fomitopsidaceae	family	1	Fomitopsis	genus	1
140716_2_nasm10591	Ascomycota	domain	0.99	Ascomycota	phylum	0.99	Eurotiomycetes	class	0.92	Eurotiales	order	0.9	Trichocomaceae	family	0.81	Phialosimplex	genus	0.71
140716_2_nasm140479	Basidiomycota	domain	1	Basidiomycota	phylum	1	Agaricomycetes	class	1	Polyporales	order	1	Polyporaceae	family	1	Trametes	genus	0.99
140716_2_nasm282353	Ascomycota	domain	1	Ascomycota	phylum	1	Dothideomycetes	class	1	Dothideales	order	1	Dothioraceae	family	1	Aureobasidium	genus	0.98
140716_3_nasm4	Basidiomycota	domain	1	Basidiomycota	phylum	1	Agaricomycetes	class	1	Agaricales	order	1	Pleurotaceae	family	1	Pleurotus	genus	1
140716_3_nasm29750	Ascomycota	domain	1	Ascomycota	phylum	1	Eurotiomycetes	class	1	Chaetothyriales	order	1	Herpotrichiellaceae	family	1	Exophiala	genus	1
140716_3_nasm197124	Basidiomycota	domain	1	Basidiomycota	phylum	1	Agaricomycetes	class	1	Agaricales	order	1	Pleurotaceae	family	1	Pleurotus	genus	1
140716_3_nasm923608	Basidiomycota	domain	1	Basidiomycota	phylum	1	Agaricomycetes	class	1	Agaricales	order	1	Pleurotaceae	family	1	Pleurotus	genus	1
140716_4_nasm532	Ascomycota	domain	0.93	Ascomycota	phylum	0.93	unidentified of Ascomycota	class	0.16	unidentified of unidentified of Ascomycota	order	0.16	unidentified of unidentified of unidentified of Ascomycota	family	0.16	Heterospora	genus	0.16
140716_4_nasm3310	Ascomycota	domain	1	Ascomycota	phylum	1	Dothideomycetes	class	1	Dothideales	order	1	Dothioraceae	family	1	Aureobasidium	genus	1
140716_4_nasm565544	Ascomycota	domain	0.98	Ascomycota	phylum	0.98	Leotiomycetes	class	0.86	unidentified of Leotiomycetes	order	0.82	unidentified of unidentified of Leotiomycetes	family	0.82	Collophora	genus	0.82
140716_4_nasm748258	Ascomycota	domain	1	Ascomycota	phylum	1	Sordariomycetes	class	1	Hypocreales	order	1	Nectriaceae	family	1	Gibberella	genus	0.38
140716_5_nasm87	Basidiomycota	domain	1	Basidiomycota	phylum	1	Agaricomycetes	class	1	Polyporales	order	1	Polyporaceae	family	1	Trametes	genus	1
140716_5_nasm620	Ascomycota	domain	1	Ascomycota	phylum	1	Dothideomycetes	class	1	Pleosporales	order	1	Leptosphaeriaceae	family	1	Coniothyrium	genus	1
140716_5_nasm188824	Ascomycota	domain	1	Ascomycota	phylum	1	Dothideomycetes	class	1	Pleosporales	order	1	Leptosphaeriaceae	family	1	Coniothyrium	genus	1
140716_6_nasm64	Basidiomycota	domain	0.84	Basidiomycota	phylum	0.84	Tremellomycetes	class	0.21	Tremellales	order	0.21	unidentified of Tremellales	family	0.21	Derxomyces	genus	0.12
140716_6_nasm294478	Zygomycota	domain	1	Zygomycota	phylum	1	unidentified of Zygomycota	class	1	Mortierellales	order	1	Mortierellaceae	family	1	Mortierella	genus	1
140716_8_nasm40346	Zygomycota	domain	1	Zygomycota	phylum	1	unidentified of Zygomycota	class	1	Mucorales	order	1	Lichtheimiaceae	family	1	Rhizomucor	genus	1
140716_8_nasm464711	Ascomycota	domain	1	Ascomycota	phylum	1	Sordariomycetes	class	1	Hypocreales	order	1	Hypocreaceae	family	1	Hypocrea	genus	0.2
140716_8_nasm490290	Ascomycota	domain	1	Ascomycota	phylum	1	Saccharomycetes	class	1	Saccharomycetales	order	1	unidentified of Saccharomycetales	family	1	Candida	genus	1
16_nasm_33593	Ascomycota	domain	1	Ascomycota	phylum	1	Sordariomycetes	class	1	Microascales	order	1	Microascaceae	family	1	Microascus	genus	0.82
17_nasm_1010	Ascomycota	domain	1	Ascomycota	phylum	1	Sordariomycetes	class	1	Hypocreales	order	1	Cordycipitaceae	family	1	Lecanicillium	genus	1
17_nasm_15347	Ascomycota	domain	0.3	Ascomycota	phylum	0.3	Saccharomycetes	class	0.08	Saccharomycetales	order	0.08	Saccharomycetaceae	family	0.02	Vanderwaltozyma	genus	0
17_nasm_32275	Basidiomycota	domain	0.47	Basidiomycota	phylum	0.47	Agaricomycetes	class	0.39	Polyporales	order	0.07	Polyporaceae	family	0.05	Perenniporia	genus	0.05
17_nasm_159030	Ascomycota	domain	1	Ascomycota	phylum	1	Dothideomycetes	class	1	Pleosporales	order	1	Leptosphaeriaceae	family	1	Leptosphaeria	genus	0.99
19_nasm_4421	Ascomycota	domain	0.78	Ascomycota	phylum	0.78	Eurotiomycetes	class	0.13	Verrucariales	order	0.06	Verrucariaceae	family	0.06	Hydropunctaria	genus	0.04
19_nasm_8984	Zygomycota	domain	1	Zygomycota	phylum	1	unidentified of Zygomycota	class	1	Mucorales	order	1	unidentified of Mucorales	family	0.85	unidentified of unidentified of Mucorales	genus	0.85
19_nasm_169999	Basidiomycota	domain	0.39	Basidiomycota	phylum	0.39	Tremellomycetes	class	0.14	Tremellales	order	0.14	unidentified of Tremellales	family	0.14	Derxomyces	genus	0.08
19_nasm_452462	Ascomycota	domain	0.98	Ascomycota	phylum	0.98	Sordariomycetes	class	0.86	Microascales	order	0.7	Microascaceae	family	0.66	Wardomyces	genus	0.19
19_nasm_566854	Zygomycota	domain	1	Zygomycota	phylum	1	unidentified of Zygomycota	class	1	Mucorales	order	1	Mycocladaceae	family	0.39	Mycocladus	genus	0.39
20_nasm_463	Basidiomycota	domain	0.56	Basidiomycota	phylum	0.56	Tremellomycetes	class	0.22	Tremellales	order	0.22	unidentified of Tremellales	family	0.22	Bullera	genus	0.1
20_nasm_110653	Zygomycota	domain	0.19	Zygomycota	phylum	0.19	unidentified of Zygomycota	class	0.19	Mucorales	order	0.19	Choanephoraceae	family	0.07	Choanephora	genus	0.06
20_nasm_361399	Basidiomycota	domain	1	Basidiomycota	phylum	1	Tremellomycetes	class	1	Tremellales	order	0.99	unidentified of Tremellales	family	0.99	Cryptococcus	genus	0.99
21_nasm_72	Basidiomycota	domain	1	Basidiomycota	phylum	1	Agaricomycetes	class	1	Agaricales	order	1	Psathyrellaceae	family	1	Coprinopsis	genus	1
21_nasm_19947	Ascomycota	domain	0.67	Ascomycota	phylum	0.67	unidentified of Ascomycota	class	0.06	unidentified of unidentified of Ascomycota	order	0.06	unidentified of unidentified of unidentified of Ascomycota	family	0.06	Parasympodiella	genus	0.04
22_nasm_58	Ascomycota	domain	0.9	Ascomycota	phylum	0.9	Sordariomycetes	class	0.68	Calosphaeriales	order	0.08	Calosphaeriaceae	family	0.08	Calosphaeria	genus	0.07
22_nasm_431	Ascomycota	domain	1	Ascomycota	phylum	1	Eurotiomycetes	class	1	Onygenales	order	1	Onygenaceae	family	1	Auxarthron	genus	1
23_nasm_30754	Ascomycota	domain	1	Ascomycota	phylum	1	Saccharomycetes	class	1	Saccharomycetales	order	1	unidentified of Saccharomycetales	family	0.86	Candida	genus	0.86
24_nasm_360	Ascomycota	domain	0.79	Ascomycota	phylum	0.79	Eurotiomycetes	class	0.51	Onygenales	order	0.35	Onygenaceae	family	0.28	Chrysosporium	genus	0.19
24_nasm_2523	Basidiomycota	domain	0.51	Basidiomycota	phylum	0.51	Tremellomycetes	class	0.15	Tremellales	order	0.15	unidentified of Tremellales	family	0.15	Derxomyces	genus	0.14
24_nasm_16625	Zygomycota	domain	1	Zygomycota	phylum	1	unidentified of Zygomycota	class	1	Mucorales	order	1	Mucoraceae	family	1	Mucor	genus	0.97
24_nasm_33370	Ascomycota	domain	0.93	Ascomycota	phylum	0.93	Eurotiomycetes	class	0.71	Eurotiales	order	0.61	Trichocomaceae	family	0.61	Penicillium	genus	0.16
24_nasm_41281	Ascomycota	domain	1	Ascomycota	phylum	1	Sordariomycetes	class	1	Hypocreales	order	1	Clavicipitaceae	family	1	Villosiclava	genus	1
24_nasm_64726	Basidiomycota	domain	0.28	Basidiomycota	phylum	0.28	Tremellomycetes	class	0.04	Tremellales	order	0.04	unidentified of Tremellales	family	0.04	Bullera	genus	0.02
26_nasm_54667	Ascomycota	domain	0.99	Ascomycota	phylum	0.99	Dothideomycetes	class	0.98	unidentified of Dothideomycetes	order	0.91	unidentified of unidentified of Dothideomycetes	family	0.91	Leptospora	genus	0.91
27_nasm_121135	Ascomycota	domain	0.73	Ascomycota	phylum	0.73	Dothideomycetes	class	0.56	Botryosphaeriales	order	0.13	Botryosphaeriaceae	family	0.13	Macrophoma	genus	0.13
28_nasm_861	Ascomycota	domain	1	Ascomycota	phylum	1	Eurotiomycetes	class	1	Eurotiales	order	1	unidentified of Eurotiales	family	0.99	Thermomyces	genus	0.99
28_nasm_868	Basidiomycota	domain	0.47	Basidiomycota	phylum	0.47	Tremellomycetes	class	0.16	Tremellales	order	0.16	unidentified of Tremellales	family	0.16	Derxomyces	genus	0.07
28_nasm_5825	Basidiomycota	domain	0.52	Basidiomycota	phylum	0.52	Tremellomycetes	class	0.23	Tremellales	order	0.16	unidentified of Tremellales	family	0.16	Derxomyces	genus	0.12
28_nasm_7597	Basidiomycota	domain	1	Basidiomycota	phylum	1	Agaricomycetes	class	1	Agaricales	order	1	Psathyrellaceae	family	0.97	Coprinellus	genus	0.95
28_nasm_11033	Ascomycota	domain	1	Ascomycota	phylum	1	Saccharomycetes	class	1	Saccharomycetales	order	1	unidentified of Saccharomycetales	family	0.9	Cyberlindnera	genus	0.9
28_nasm_42656	Ascomycota	domain	0.6	Ascomycota	phylum	0.6	Saccharomycetes	class	0.32	Saccharomycetales	order	0.32	Trichomonascaceae	family	0.13	Blastobotrys	genus	0.13
29_nasm_11224	Basidiomycota	domain	1	Basidiomycota	phylum	1	Agaricomycetes	class	1	Hymenochaetales	order	1	unidentified of Hymenochaetales	family	1	Trichaptum	genus	1
2_nasm_7753	Ascomycota	domain	1	Ascomycota	phylum	1	Sordariomycetes	class	1	Ophiostomatales	order	1	Ophiostomataceae	family	1	Pesotum	genus	0.64
2_nasm_20507	Ascomycota	domain	1	Ascomycota	phylum	1	Saccharomycetes	class	1	Saccharomycetales	order	1	unidentified of Saccharomycetales	family	1	Cyberlindnera	genus	1
2_nasm_81774	Ascomycota	domain	0.78	Ascomycota	phylum	0.78	Lecanoromycetes	class	0.27	Umbilicariales	order	0.1	Umbilicariaceae	family	0.1	Umbilicaria	genus	0.09
2_nasm_106608	Basidiomycota	domain	1	Basidiomycota	phylum	1	Agaricomycetes	class	0.96	Polyporales	order	0.93	Meruliaceae	family	0.91	Phlebia	genus	0.88
30_nasm_676	Ascomycota	domain	1	Ascomycota	phylum	1	Dothideomycetes	class	1	Pleosporales	order	1	Montagnulaceae	family	1	Microsphaeropsis	genus	0.78
32_nasm_289	Basidiomycota	domain	0.99	Basidiomycota	phylum	0.99	Agaricostilbomycetes	class	0.94	Agaricostilbales	order	0.94	Agaricostilbaceae	family	0.8	Bensingtonia	genus	0.8
3_nasm_61465	Ascomycota	domain	1	Ascomycota	phylum	1	Dothideomycetes	class	1	Pleosporales	order	1	Pleosporaceae	family	1	Alternaria	genus	1
3_nasm_67466	Basidiomycota	domain	1	Basidiomycota	phylum	1	unidentified of Basidiomycota	class	1	Malasseziales	order	1	unidentified of Malasseziales	family	1	Malassezia	genus	0.89
4_nasm_220187	Basidiomycota	domain	0.96	Basidiomycota	phylum	0.96	Agaricomycetes	class	0.89	Agaricales	order	0.84	Amanitaceae	family	0.7	Limacella	genus	0.7
5_nasm_2511	Ascomycota	domain	1	Ascomycota	phylum	1	Dothideomycetes	class	1	Pleosporales	order	1	unidentified of Pleosporales	family	1	Leptosphaerulina	genus	1
7_nasm_34	Ascomycota	domain	1	Ascomycota	phylum	1	Sordariomycetes	class	1	Microascales	order	1	Microascaceae	family	1	unidentified of Microascaceae	genus	0.99
7_nasm_53	Basidiomycota	domain	1	Basidiomycota	phylum	1	Agaricomycetes	class	1	Russulales	order	1	Peniophoraceae	family	1	unidentified of Peniophoraceae	genus	0.45
8_nasm_513	Ascomycota	domain	1	Ascomycota	phylum	1	Saccharomycetes	class	1	Saccharomycetales	order	1	Saccharomycetaceae	family	1	unidentified of Saccharomycetaceae	genus	0.99
8_nasm_11596	Basidiomycota	domain	0.32	Basidiomycota	phylum	0.32	Agaricomycetes	class	0.25	Gomphales	order	0.13	Gomphaceae	family	0.13	Gautieria	genus	0.13
9_nasm_5105	Ascomycota	domain	1	Ascomycota	phylum	1	Saccharomycetes	class	1	Saccharomycetales	order	1	unidentified of Saccharomycetales	family	1	Debaryomyces	genus	1
T2_nasm_402	Basidiomycota	domain	0.99	Basidiomycota	phylum	0.99	Agaricomycetes	class	0.99	Agaricales	order	0.99	Schizophyllaceae	family	0.99	Schizophyllum	genus	0.99
T2_nasm_472	Basidiomycota	domain	1	Basidiomycota	phylum	1	Tremellomycetes	class	1	Tremellales	order	1	unidentified of Tremellales	family	1	Cryptococcus	genus	0.99
T2_nasm_1231	Basidiomycota	domain	0.41	Basidiomycota	phylum	0.41	Agaricomycetes	class	0.4	Russulales	order	0.2	Russulaceae	family	0.13	Lactarius	genus	0.13
T2_nasm_4193	Ascomycota	domain	1	Ascomycota	phylum	1	Sordariomycetes	class	1	Hypocreales	order	1	Hypocreaceae	family	1	Acrostalagmus	genus	1
T2_nasm_24017	Basidiomycota	domain	0.61	Basidiomycota	phylum	0.61	Tremellomycetes	class	0.11	Tremellales	order	0.11	unidentified of Tremellales	family	0.11	Derxomyces	genus	0.07
T2_nasm_32533	Basidiomycota	domain	0.46	Basidiomycota	phylum	0.46	Agaricomycetes	class	0.44	Russulales	order	0.17	Russulaceae	family	0.17	Lactarius	genus	0.17
T2_nasm_327197	Basidiomycota	domain	0.44	Basidiomycota	phylum	0.44	Agaricomycetes	class	0.44	Russulales	order	0.25	Russulaceae	family	0.24	Lactarius	genus	0.24
T4_nasm_2	Ascomycota	domain	1	Ascomycota	phylum	1	Sordariomycetes	class	1	Hypocreales	order	1	Nectriaceae	family	1	Fusarium	genus	1
T4_nasm_838	Ascomycota	domain	0.99	Ascomycota	phylum	0.99	Sordariomycetes	class	0.97	Xylariales	order	0.29	unidentified of Xylariales	family	0.29	Microdochium	genus	0.29
T4_nasm_1243	Ascomycota	domain	0.91	Ascomycota	phylum	0.91	Eurotiomycetes	class	0.5	Chaetothyriales	order	0.42	Chaetothyriaceae	family	0.07	Cyphellophora	genus	0.06
T4_nasm_1557	Basidiomycota	domain	0.67	Basidiomycota	phylum	0.67	Agaricomycetes	class	0.58	Hymenochaetales	order	0.14	Hymenochaetaceae	family	0.14	Fomitiporia	genus	0.11
T4_nasm_4096	Chytridiomycota	domain	0.1	Chytridiomycota	phylum	0.1	Chytridiomycetes	class	0.07	Rhizophydiales	order	0.07	Rhizophydiaceae	family	0.04	Rhizophydium	genus	0.04
T4_nasm_6533	Basidiomycota	domain	0.59	Basidiomycota	phylum	0.59	Agaricomycetes	class	0.55	Russulales	order	0.12	Russulaceae	family	0.11	Lactarius	genus	0.1
T4_nasm_6609	Ascomycota	domain	1	Ascomycota	phylum	1	Sordariomycetes	class	1	Hypocreales	order	1	Nectriaceae	family	1	Fusarium	genus	1
T4_nasm_6759	Basidiomycota	domain	0.59	Basidiomycota	phylum	0.59	Agaricomycetes	class	0.47	Russulales	order	0.15	Russulaceae	family	0.14	Lactarius	genus	0.12
T4_nasm_6839	Basidiomycota	domain	0.32	Basidiomycota	phylum	0.32	Agaricomycetes	class	0.29	Russulales	order	0.09	Russulaceae	family	0.08	Lactarius	genus	0.08
T4_nasm_6846	Basidiomycota	domain	1	Basidiomycota	phylum	1	unidentified of Basidiomycota	class	1	Malasseziales	order	1	unidentified of Malasseziales	family	1	Malassezia	genus	1
T4_nasm_7035	Basidiomycota	domain	0.51	Basidiomycota	phylum	0.51	Agaricomycetes	class	0.29	Russulales	order	0.1	Russulaceae	family	0.08	Lactarius	genus	0.07
T4_nasm_7058	Basidiomycota	domain	0.43	Basidiomycota	phylum	0.43	Agaricomycetes	class	0.33	Russulales	order	0.11	Russulaceae	family	0.11	Lactarius	genus	0.11
T4_nasm_7077	Basidiomycota	domain	0.63	Basidiomycota	phylum	0.63	Agaricomycetes	class	0.55	Agaricales	order	0.41	Inocybaceae	family	0.1	Inocybe	genus	0.1
T4_nasm_7093	Ascomycota	domain	0.36	Ascomycota	phylum	0.36	Lecanoromycetes	class	0.1	Peltigerales	order	0.1	Peltigeraceae	family	0.1	Peltigera	genus	0.1
T4_nasm_7233	Basidiomycota	domain	0.35	Basidiomycota	phylum	0.35	Agaricomycetes	class	0.33	Russulales	order	0.06	Russulaceae	family	0.06	Lactarius	genus	0.04
T4_nasm_7253	Ascomycota	domain	0.54	Ascomycota	phylum	0.54	Pezizomycetes	class	0.15	Pezizales	order	0.15	Morchellaceae	family	0.09	Morchella	genus	0.08
T4_nasm_7908	Basidiomycota	domain	0.5	Basidiomycota	phylum	0.5	Agaricomycetes	class	0.41	Russulales	order	0.18	Russulaceae	family	0.17	Lactarius	genus	0.14
T4_nasm_7952	Basidiomycota	domain	0.43	Basidiomycota	phylum	0.43	Agaricomycetes	class	0.37	Russulales	order	0.12	Russulaceae	family	0.08	Lactarius	genus	0.08
T4_nasm_8001	Ascomycota	domain	0.45	Ascomycota	phylum	0.45	Schizosaccharomycetes	class	0.12	Schizosaccharomycetales	order	0.12	Schizosaccharomycetaceae	family	0.12	Schizosaccharomyces	genus	0.12
T4_nasm_8686	Basidiomycota	domain	0.69	Basidiomycota	phylum	0.69	Agaricomycetes	class	0.65	Agaricales	order	0.52	Agaricaceae	family	0.19	Chlorophyllum	genus	0.07
T4_nasm_8880	Basidiomycota	domain	0.63	Basidiomycota	phylum	0.63	Agaricomycetes	class	0.53	Polyporales	order	0.05	Meruliaceae	family	0.04	Loweomyces	genus	0.04
T4_nasm_9355	Basidiomycota	domain	0.69	Basidiomycota	phylum	0.69	Agaricomycetes	class	0.6	Russulales	order	0.17	Russulaceae	family	0.17	Russula	genus	0.1
T4_nasm_9750	Basidiomycota	domain	0.64	Basidiomycota	phylum	0.64	Agaricomycetes	class	0.38	Russulales	order	0.11	Russulaceae	family	0.08	Lactarius	genus	0.08
T4_nasm_10228	Basidiomycota	domain	0.37	Basidiomycota	phylum	0.37	Agaricomycetes	class	0.34	Russulales	order	0.05	Russulaceae	family	0.04	Lactarius	genus	0.04
T4_nasm_11211	Zygomycota	domain	0.19	Zygomycota	phylum	0.19	unidentified of Zygomycota	class	0.19	Entomophthorales	order	0.03	Entomophthoraceae	family	0.03	Pandora	genus	0.03
T4_nasm_12904	Basidiomycota	domain	0.6	Basidiomycota	phylum	0.6	Agaricomycetes	class	0.55	Boletales	order	0.12	Boletaceae	family	0.12	Xerocomus	genus	0.08
T4_nasm_13432	Basidiomycota	domain	0.55	Basidiomycota	phylum	0.55	Agaricomycetes	class	0.49	Russulales	order	0.2	Russulaceae	family	0.19	Lactarius	genus	0.17
T4_nasm_13629	Basidiomycota	domain	0.57	Basidiomycota	phylum	0.57	Agaricomycetes	class	0.48	Polyporales	order	0.05	Polyporaceae	family	0.05	Wolfiporia	genus	0.02
T4_nasm_13668	Basidiomycota	domain	0.54	Basidiomycota	phylum	0.54	Agaricomycetes	class	0.49	Russulales	order	0.1	Russulaceae	family	0.1	Lactarius	genus	0.1
T4_nasm_13785	Basidiomycota	domain	0.64	Basidiomycota	phylum	0.64	Agaricomycetes	class	0.51	Boletales	order	0.05	Coniophoraceae	family	0.02	Coniophora	genus	0.02
T4_nasm_13845	Basidiomycota	domain	0.6	Basidiomycota	phylum	0.6	Agaricomycetes	class	0.5	Agaricales	order	0.27	Amanitaceae	family	0.17	Amanita	genus	0.13
T4_nasm_14637	Basidiomycota	domain	0.51	Basidiomycota	phylum	0.51	Agaricomycetes	class	0.43	Agaricales	order	0.31	Physalacriaceae	family	0.01	Flammulina	genus	0.01
T4_nasm_16037	Basidiomycota	domain	0.43	Basidiomycota	phylum	0.43	Agaricomycetes	class	0.36	Russulales	order	0.09	Russulaceae	family	0.08	Lactarius	genus	0.07
T4_nasm_17015	Basidiomycota	domain	0.68	Basidiomycota	phylum	0.68	Agaricomycetes	class	0.64	Russulales	order	0.36	Russulaceae	family	0.36	Lactarius	genus	0.36
T4_nasm_17699	Ascomycota	domain	0.42	Ascomycota	phylum	0.42	Sordariomycetes	class	0.11	Ophiostomatales	order	0.05	Ophiostomataceae	family	0.05	Ophiostoma	genus	0.04
T4_nasm_18109	Basidiomycota	domain	0.28	Basidiomycota	phylum	0.28	Agaricomycetes	class	0.25	Russulales	order	0.08	Russulaceae	family	0.05	Lactarius	genus	0.05
T4_nasm_18530	Ascomycota	domain	1	Ascomycota	phylum	1	Saccharomycetes	class	1	Saccharomycetales	order	1	Saccharomycetaceae	family	1	Saccharomyces	genus	1
T4_nasm_18949	Basidiomycota	domain	0.76	Basidiomycota	phylum	0.76	Agaricomycetes	class	0.71	Polyporales	order	0.1	Phanerochaetaceae	family	0.09	Ceriporia	genus	0.09
T4_nasm_19509	Glomeromycota	domain	0.07	Glomeromycota	phylum	0.07	Glomeromycetes	class	0.07	Glomerales	order	0.06	Claroideoglomeraceae	family	0.06	Claroideoglomus	genus	0.06
T4_nasm_20280	Basidiomycota	domain	0.59	Basidiomycota	phylum	0.59	Agaricomycetes	class	0.55	Agaricales	order	0.33	Pluteaceae	family	0.09	Pluteus	genus	0.09
T4_nasm_21168	Chytridiomycota	domain	0.04	Chytridiomycota	phylum	0.04	Neocallimastigomycetes	class	0.04	Neocallimastigales	order	0.04	Neocallimastigaceae	family	0.04	Anaeromyces	genus	0.01
T4_nasm_21819	Basidiomycota	domain	0.45	Basidiomycota	phylum	0.45	Agaricomycetes	class	0.45	Russulales	order	0.22	Russulaceae	family	0.17	Lactarius	genus	0.17
T4_nasm_22452	Basidiomycota	domain	0.49	Basidiomycota	phylum	0.49	Exobasidiomycetes	class	0.03	unidentified of Exobasidiomycetes	order	0.03	unidentified of unidentified of Exobasidiomycetes	family	0.03	Tilletiopsis	genus	0.03
T4_nasm_22970	Basidiomycota	domain	0.65	Basidiomycota	phylum	0.65	Agaricomycetes	class	0.62	Agaricales	order	0.53	Marasmiaceae	family	0.17	Clitocybula	genus	0.09
T4_nasm_23083	Chytridiomycota	domain	0.2	Chytridiomycota	phylum	0.2	Neocallimastigomycetes	class	0.2	Neocallimastigales	order	0.2	Neocallimastigaceae	family	0.2	Orpinomyces	genus	0.19
T4_nasm_23291	Zygomycota	domain	0.18	Zygomycota	phylum	0.18	unidentified of Zygomycota	class	0.18	Entomophthorales	order	0.06	Entomophthoraceae	family	0.06	Pandora	genus	0.06
T4_nasm_24549	Ascomycota	domain	0.43	Ascomycota	phylum	0.43	Sordariomycetes	class	0.18	Xylariales	order	0.13	Diatrypaceae	family	0.11	Diatrype	genus	0.09
T4_nasm_27284	Basidiomycota	domain	0.33	Basidiomycota	phylum	0.33	Agaricomycetes	class	0.31	Russulales	order	0.16	Russulaceae	family	0.15	Lactarius	genus	0.15
T4_nasm_27746	Basidiomycota	domain	0.69	Basidiomycota	phylum	0.69	Agaricomycetes	class	0.62	Agaricales	order	0.33	Psathyrellaceae	family	0.04	Coprinellus	genus	0.02
T4_nasm_28611	Ascomycota	domain	0.45	Ascomycota	phylum	0.45	Pezizomycetes	class	0.13	Pezizales	order	0.13	Pezizaceae	family	0.12	Pachyphloeus	genus	0.11
T4_nasm_33982	Ascomycota	domain	0.31	Ascomycota	phylum	0.31	Saccharomycetes	class	0.12	Saccharomycetales	order	0.12	unidentified of Saccharomycetales	family	0.11	Candida	genus	0.11
T4_nasm_35560	Basidiomycota	domain	0.61	Basidiomycota	phylum	0.61	Agaricomycetes	class	0.54	Thelephorales	order	0.03	Thelephoraceae	family	0.03	Tomentella	genus	0.03
T4_nasm_38247	Ascomycota	domain	0.29	Ascomycota	phylum	0.29	Leotiomycetes	class	0.04	Helotiales	order	0.03	unidentified of Helotiales	family	0.03	Spirosphaera	genus	0.02
T4_nasm_42428	Basidiomycota	domain	0.6	Basidiomycota	phylum	0.6	Agaricomycetes	class	0.55	Agaricales	order	0.27	Agaricaceae	family	0.24	Leucoagaricus	genus	0.18
T4_nasm_43039	Ascomycota	domain	0.59	Ascomycota	phylum	0.59	Pezizomycetes	class	0.16	Pezizales	order	0.16	Tuberaceae	family	0.11	Tuber	genus	0.09
T4_nasm_44899	Ascomycota	domain	0.35	Ascomycota	phylum	0.35	Eurotiomycetes	class	0.14	Pyrenulales	order	0.11	Massariaceae	family	0.11	Massaria	genus	0.11
T4_nasm_46124	Basidiomycota	domain	0.45	Basidiomycota	phylum	0.45	Agaricomycetes	class	0.38	Russulales	order	0.04	Russulaceae	family	0.04	Russula	genus	0.04
T4_nasm_46628	Basidiomycota	domain	0.45	Basidiomycota	phylum	0.45	Agaricomycetes	class	0.42	Russulales	order	0.15	Russulaceae	family	0.12	Lactarius	genus	0.12
T4_nasm_47292	Ascomycota	domain	0.43	Ascomycota	phylum	0.43	Eurotiomycetes	class	0.09	unidentified of Eurotiomycetes	order	0.07	unidentified of unidentified of Eurotiomycetes	family	0.07	Sarcinomyces	genus	0.07
T4_nasm_49637	Ascomycota	domain	0.41	Ascomycota	phylum	0.41	Saccharomycetes	class	0.18	Saccharomycetales	order	0.18	Saccharomycetaceae	family	0.13	Zygosaccharomyces	genus	0.12
T4_nasm_50193	Basidiomycota	domain	0.62	Basidiomycota	phylum	0.62	Agaricomycetes	class	0.54	Agaricales	order	0.41	Agaricaceae	family	0.08	Battarrea	genus	0.02
T4_nasm_50701	Chytridiomycota	domain	0.1	Chytridiomycota	phylum	0.1	Neocallimastigomycetes	class	0.07	Neocallimastigales	order	0.07	Neocallimastigaceae	family	0.07	Orpinomyces	genus	0.07
T4_nasm_54792	Ascomycota	domain	0.42	Ascomycota	phylum	0.42	Lecanoromycetes	class	0.06	Lecanorales	order	0.03	Parmeliaceae	family	0.03	Xanthoparmelia	genus	0.03
T4_nasm_59302	Ascomycota	domain	0.67	Ascomycota	phylum	0.67	Dothideomycetes	class	0.41	unidentified of Dothideomycetes	order	0.26	unidentified of unidentified of Dothideomycetes	family	0.26	Rosenscheldia	genus	0.26
T4_nasm_62303	Basidiomycota	domain	0.54	Basidiomycota	phylum	0.54	Agaricomycetes	class	0.47	Agaricales	order	0.3	Mycenaceae	family	0.24	Favolaschia	genus	0.24
T4_nasm_62986	Chytridiomycota	domain	0.24	Chytridiomycota	phylum	0.24	Neocallimastigomycetes	class	0.23	Neocallimastigales	order	0.23	Neocallimastigaceae	family	0.23	Orpinomyces	genus	0.22
T4_nasm_63326	Chytridiomycota	domain	0.07	Chytridiomycota	phylum	0.07	Chytridiomycetes	class	0.06	Chytridiales	order	0.05	Synchytriaceae	family	0.04	Synchytrium	genus	0.04
T4_nasm_64953	Basidiomycota	domain	0.39	Basidiomycota	phylum	0.39	Agaricomycetes	class	0.36	Russulales	order	0.18	Russulaceae	family	0.18	Lactarius	genus	0.17
T4_nasm_66028	Basidiomycota	domain	0.54	Basidiomycota	phylum	0.54	Agaricomycetes	class	0.45	Russulales	order	0.12	Russulaceae	family	0.11	Lactarius	genus	0.11
T4_nasm_72102	Basidiomycota	domain	0.55	Basidiomycota	phylum	0.55	Agaricomycetes	class	0.53	Russulales	order	0.22	Russulaceae	family	0.18	Lactarius	genus	0.18
T4_nasm_73703	Basidiomycota	domain	0.55	Basidiomycota	phylum	0.55	Agaricomycetes	class	0.53	Russulales	order	0.14	Russulaceae	family	0.14	Lactarius	genus	0.14
T4_nasm_74337	Ascomycota	domain	0.36	Ascomycota	phylum	0.36	Saccharomycetes	class	0.08	Saccharomycetales	order	0.08	Saccharomycetaceae	family	0.04	Kazachstania	genus	0.02
T4_nasm_75465	Ascomycota	domain	0.58	Ascomycota	phylum	0.58	Leotiomycetes	class	0.13	Erysiphales	order	0.12	Erysiphaceae	family	0.12	Erysiphe	genus	0.11
T4_nasm_76520	Basidiomycota	domain	0.52	Basidiomycota	phylum	0.52	Agaricomycetes	class	0.46	Agaricales	order	0.24	Marasmiaceae	family	0.03	Marasmiellus	genus	0.01
T4_nasm_76648	Basidiomycota	domain	0.76	Basidiomycota	phylum	0.76	Agaricomycetes	class	0.67	Agaricales	order	0.48	Agaricaceae	family	0.21	Agaricus	genus	0.16
T4_nasm_76659	Basidiomycota	domain	0.85	Basidiomycota	phylum	0.85	Agaricomycetes	class	0.83	Hymenochaetales	order	0.31	Schizoporaceae	family	0.3	Hyphodontia	genus	0.3
T4_nasm_76870	Basidiomycota	domain	0.56	Basidiomycota	phylum	0.56	Agaricomycetes	class	0.52	Russulales	order	0.22	Russulaceae	family	0.21	Russula	genus	0.21
T4_nasm_78848	Basidiomycota	domain	0.62	Basidiomycota	phylum	0.62	Agaricomycetes	class	0.54	Russulales	order	0.17	Russulaceae	family	0.17	Lactarius	genus	0.14
T4_nasm_80359	Basidiomycota	domain	0.51	Basidiomycota	phylum	0.51	Agaricomycetes	class	0.4	Cantharellales	order	0.15	Cantharellaceae	family	0.1	Cantharellus	genus	0.1
T4_nasm_81104	Basidiomycota	domain	0.62	Basidiomycota	phylum	0.62	Agaricomycetes	class	0.58	Gomphales	order	0.25	Gomphaceae	family	0.25	Gautieria	genus	0.23
T4_nasm_82059	Basidiomycota	domain	0.44	Basidiomycota	phylum	0.44	Agaricomycetes	class	0.42	Thelephorales	order	0.03	Bankeraceae	family	0.03	Hydnellum	genus	0.03
T4_nasm_82338	Basidiomycota	domain	0.57	Basidiomycota	phylum	0.57	Agaricomycetes	class	0.53	Russulales	order	0.16	Russulaceae	family	0.16	Lactarius	genus	0.12
T4_nasm_89603	Ascomycota	domain	0.38	Ascomycota	phylum	0.38	Saccharomycetes	class	0.14	Saccharomycetales	order	0.14	unidentified of Saccharomycetales	family	0.13	Sporopachydermia	genus	0.11
T4_nasm_90149	Ascomycota	domain	0.44	Ascomycota	phylum	0.44	Eurotiomycetes	class	0.05	Pyrenulales	order	0.05	Massariaceae	family	0.05	Massaria	genus	0.05
T4_nasm_92066	Basidiomycota	domain	0.42	Basidiomycota	phylum	0.42	Pucciniomycetes	class	0.04	Pucciniales	order	0.04	Uropyxidaceae	family	0.04	Dasyspora	genus	0.04
T4_nasm_97827	Basidiomycota	domain	0.66	Basidiomycota	phylum	0.66	Agaricomycetes	class	0.63	Agaricales	order	0.39	Marasmiaceae	family	0.05	Lentinula	genus	0.04
T4_nasm_106226	Basidiomycota	domain	0.4	Basidiomycota	phylum	0.4	Agaricomycetes	class	0.38	Russulales	order	0.11	Russulaceae	family	0.07	Lactarius	genus	0.07
T4_nasm_109781	Basidiomycota	domain	0.57	Basidiomycota	phylum	0.57	Agaricomycetes	class	0.51	Cantharellales	order	0.14	Cantharellaceae	family	0.11	Cantharellus	genus	0.11
T4_nasm_129832	Basidiomycota	domain	0.45	Basidiomycota	phylum	0.45	Agaricomycetes	class	0.42	Agaricales	order	0.22	Lyophyllaceae	family	0.03	Termitomyces	genus	0.03
T4_nasm_130730	Basidiomycota	domain	0.57	Basidiomycota	phylum	0.57	Pucciniomycetes	class	0.04	Pucciniales	order	0.04	Pucciniastraceae	family	0.01	Melampsoridium	genus	0.01
T4_nasm_145972	Ascomycota	domain	0.5	Ascomycota	phylum	0.5	Pezizomycetes	class	0.14	Pezizales	order	0.14	Pyronemataceae	family	0.03	Genea	genus	0.02
T4_nasm_162715	Ascomycota	domain	0.38	Ascomycota	phylum	0.38	Sordariomycetes	class	0.14	Ophiostomatales	order	0.04	Ophiostomataceae	family	0.04	Ophiostoma	genus	0.01
T4_nasm_163036	Chytridiomycota	domain	0.09	Chytridiomycota	phylum	0.09	Neocallimastigomycetes	class	0.08	Neocallimastigales	order	0.08	Neocallimastigaceae	family	0.08	Anaeromyces	genus	0.06
T4_nasm_217388	Basidiomycota	domain	0.39	Basidiomycota	phylum	0.39	Agaricomycetes	class	0.35	Russulales	order	0.2	Russulaceae	family	0.19	Lactarius	genus	0.19
T4_nasm_237302	Basidiomycota	domain	0.43	Basidiomycota	phylum	0.43	Agaricomycetes	class	0.35	Boletales	order	0.09	Boletaceae	family	0.09	Phylloporus	genus	0.09
T4_nasm_245559	Basidiomycota	domain	0.46	Basidiomycota	phylum	0.46	Agaricomycetes	class	0.35	Russulales	order	0.15	Russulaceae	family	0.14	Lactarius	genus	0.12
T4_nasm_301920	Basidiomycota	domain	0.43	Basidiomycota	phylum	0.43	Agaricomycetes	class	0.37	Russulales	order	0.15	Russulaceae	family	0.13	Lactarius	genus	0.12
T4_nasm_324789	Basidiomycota	domain	0.78	Basidiomycota	phylum	0.78	Agaricomycetes	class	0.7	Russulales	order	0.06	Peniophoraceae	family	0.06	Dendrophora	genus	0.06
T4_nasm_530124	Ascomycota	domain	0.63	Ascomycota	phylum	0.63	Eurotiomycetes	class	0.09	Onygenales	order	0.08	Arthrodermataceae	family	0.07	Microsporum	genus	0.06
T4_nasm_655886	Basidiomycota	domain	0.5	Basidiomycota	phylum	0.5	Agaricomycetes	class	0.44	Russulales	order	0.18	Russulaceae	family	0.18	Lactarius	genus	0.18

## Sheet:  otu_filt_tax 16S
29_ovlp_4458	Bacteria	domain	1	Firmicutes	phylum	0.94	Clostridia	class	0.94	Clostridiales	order	0.94	Lachnospiraceae	family	0.86	Robinsoniella	genus	0.01
29_ovlp_12313	Bacteria	domain	1	Firmicutes	phylum	0.8	Erysipelotrichia	class	0.49	Erysipelotrichales	order	0.49	Erysipelotrichaceae	family	0.49	Catenibacterium	genus	0.26
29_ovlp_18752	Bacteria	domain	1	Bacteroidetes	phylum	0.97	Bacteroidia	class	0.51	Bacteroidales	order	0.51	Porphyromonadaceae	family	0.49	Barnesiella	genus	0.24
29_ovlp_18794	Bacteria	domain	0.96	Bacteroidetes	phylum	0.7	Bacteroidia	class	0.54	Bacteroidales	order	0.54	Porphyromonadaceae	family	0.49	Barnesiella	genus	0.27
29_ovlp_37826	Bacteria	domain	1	Firmicutes	phylum	0.93	Clostridia	class	0.93	Clostridiales	order	0.93	Ruminococcaceae	family	0.92	Flavonifractor	genus	0.66
29_ovlp_57914	Bacteria	domain	1	Firmicutes	phylum	0.99	Clostridia	class	0.99	Clostridiales	order	0.99	Lachnospiraceae	family	0.89	Clostridium XlVb	genus	0.85
29_ovlp_104003	Bacteria	domain	1	Firmicutes	phylum	0.67	Clostridia	class	0.67	Clostridiales	order	0.67	Ruminococcaceae	family	0.4	Butyricicoccus	genus	0.37
29_ovlp_143945	Bacteria	domain	1	Bacteroidetes	phylum	0.98	Bacteroidia	class	0.82	Bacteroidales	order	0.82	Porphyromonadaceae	family	0.82	Butyricimonas	genus	0.28
29_ovlp_159518	Bacteria	domain	0.99	Proteobacteria	phylum	0.33	Alphaproteobacteria	class	0.14	Rhizobiales	order	0.08	Methylocystaceae	family	0.08	Terasakiella	genus	0.08
29_ovlp_172372	Bacteria	domain	1	Firmicutes	phylum	0.9	Clostridia	class	0.88	Clostridiales	order	0.88	Lachnospiraceae	family	0.8	Sporobacterium	genus	0.53
29_ovlp_185807	Bacteria	domain	1	Bacteroidetes	phylum	0.48	Bacteroidia	class	0.36	Bacteroidales	order	0.36	Porphyromonadaceae	family	0.28	Tannerella	genus	0.02
29_ovlp_216932	Bacteria	domain	1	Actinobacteria	phylum	0.96	Actinobacteria	class	0.96	Coriobacteriales	order	0.87	Coriobacteriaceae	family	0.87	Gordonibacter	genus	0.46
29_ovlp_232775	Bacteria	domain	1	Firmicutes	phylum	0.76	Clostridia	class	0.75	Clostridiales	order	0.75	Lachnospiraceae	family	0.54	Marvinbryantia	genus	0.24
29_ovlp_239867	Bacteria	domain	1	Firmicutes	phylum	0.88	Erysipelotrichia	class	0.77	Erysipelotrichales	order	0.77	Erysipelotrichaceae	family	0.77	Allobaculum	genus	0.64
29_ovlp_247706	Bacteria	domain	1	Proteobacteria	phylum	0.83	Deltaproteobacteria	class	0.83	Desulfovibrionales	order	0.57	Desulfovibrionaceae	family	0.54	Lawsonia	genus	0.31
29_ovlp_257850	Archaea	domain	0.23	Euryarchaeota	phylum	0.2	Methanopyri	class	0.05	Methanopyrales	order	0.05	Methanopyraceae	family	0.05	Methanopyrus	genus	0.05
29_ovlp_265097	Bacteria	domain	1	Deferribacteres	phylum	1	Deferribacteres	class	1	Deferribacterales	order	1	Deferribacteraceae	family	1	Mucispirillum	genus	1
29_ovlp_300146	Bacteria	domain	1	Firmicutes	phylum	0.53	Clostridia	class	0.53	Clostridiales	order	0.53	Ruminococcaceae	family	0.4	Anaerotruncus	genus	0.33
29_ovlp_309521	Bacteria	domain	1	Firmicutes	phylum	0.6	Clostridia	class	0.58	Clostridiales	order	0.58	Lachnospiraceae	family	0.29	Marvinbryantia	genus	0.15
29_ovlp_371670	Bacteria	domain	0.99	Bacteroidetes	phylum	0.91	Bacteroidia	class	0.75	Bacteroidales	order	0.75	Porphyromonadaceae	family	0.75	Butyricimonas	genus	0.52
29_ovlp_374294	Bacteria	domain	1	Proteobacteria	phylum	1	Gammaproteobacteria	class	1	Pasteurellales	order	1	Pasteurellaceae	family	1	Pasteurella	genus	0.95
29_ovlp_394683	Bacteria	domain	1	Firmicutes	phylum	0.94	Clostridia	class	0.93	Clostridiales	order	0.93	Ruminococcaceae	family	0.89	Anaerofilum	genus	0.51
29_ovlp_453580	Bacteria	domain	0.99	Deferribacteres	phylum	0.53	Deferribacteres	class	0.53	Deferribacterales	order	0.53	Deferribacteraceae	family	0.53	Mucispirillum	genus	0.37
29_ovlp_456513	Bacteria	domain	1	Proteobacteria	phylum	0.89	Deltaproteobacteria	class	0.88	Desulfovibrionales	order	0.72	Desulfovibrionaceae	family	0.64	Lawsonia	genus	0.45
29_ovlp_519861	Bacteria	domain	1	Firmicutes	phylum	0.99	Clostridia	class	0.98	Clostridiales	order	0.98	Ruminococcaceae	family	0.98	Oscillibacter	genus	0.88
29_ovlp_521128	Bacteria	domain	1	Proteobacteria	phylum	0.32	Deltaproteobacteria	class	0.29	Bdellovibrionales	order	0.28	Bdellovibrionaceae	family	0.23	Bdellovibrio	genus	0.23
29_ovlp_683214	Bacteria	domain	1	Firmicutes	phylum	0.86	Clostridia	class	0.86	Clostridiales	order	0.86	Lachnospiraceae	family	0.84	Acetitomaculum	genus	0.25
29_ovlp_734612	Bacteria	domain	0.99	Proteobacteria	phylum	0.54	Epsilonproteobacteria	class	0.47	Campylobacterales	order	0.41	Helicobacteraceae	family	0.41	Wolinella	genus	0.24
29_ovlp_749557	Bacteria	domain	1	Firmicutes	phylum	0.45	Clostridia	class	0.44	Clostridiales	order	0.43	Lachnospiraceae	family	0.22	Sporobacterium	genus	0.07
29_ovlp_752777	Bacteria	domain	1	Firmicutes	phylum	0.7	Clostridia	class	0.69	Clostridiales	order	0.69	Eubacteriaceae	family	0.54	Anaerofustis	genus	0.43
29_ovlp_754058	Bacteria	domain	1	Firmicutes	phylum	0.95	Clostridia	class	0.95	Clostridiales	order	0.95	Ruminococcaceae	family	0.68	Acetanaerobacterium	genus	0.11
29_ovlp_791841	Bacteria	domain	0.99	Bacteroidetes	phylum	0.88	Bacteroidia	class	0.63	Bacteroidales	order	0.63	Porphyromonadaceae	family	0.49	Barnesiella	genus	0.33
29_ovlp_796269	Bacteria	domain	0.99	Fusobacteria	phylum	0.07	Fusobacteria	class	0.07	Fusobacteriales	order	0.07	Leptotrichiaceae	family	0.07	Streptobacillus	genus	0.07
29_ovlp_822442	Bacteria	domain	1	Firmicutes	phylum	0.97	Bacilli	class	0.96	Lactobacillales	order	0.96	Lactobacillaceae	family	0.91	Lactobacillus	genus	0.79
29_ovlp_873889	Bacteria	domain	0.99	Firmicutes	phylum	0.77	Erysipelotrichia	class	0.36	Erysipelotrichales	order	0.36	Erysipelotrichaceae	family	0.36	Allobaculum	genus	0.29
29_ovlp_877772	Bacteria	domain	1	Bacteroidetes	phylum	0.96	Bacteroidia	class	0.95	Bacteroidales	order	0.95	Porphyromonadaceae	family	0.91	Barnesiella	genus	0.82
30_ovlp_1706	Bacteria	domain	1	Bacteroidetes	phylum	0.54	Sphingobacteria	class	0.48	Sphingobacteriales	order	0.48	Chitinophagaceae	family	0.13	Parasegetibacter	genus	0.13
30_ovlp_44829	Bacteria	domain	1	Actinobacteria	phylum	0.95	Actinobacteria	class	0.95	Coriobacteriales	order	0.9	Coriobacteriaceae	family	0.9	Eggerthella	genus	0.55
30_ovlp_51863	Bacteria	domain	1	Firmicutes	phylum	0.88	Clostridia	class	0.88	Clostridiales	order	0.88	Lachnospiraceae	family	0.77	Syntrophococcus	genus	0.08
30_ovlp_83217	Bacteria	domain	1	Firmicutes	phylum	0.29	Clostridia	class	0.28	Clostridiales	order	0.28	Ruminococcaceae	family	0.25	Flavonifractor	genus	0.1
30_ovlp_92209	Bacteria	domain	1	Firmicutes	phylum	0.98	Clostridia	class	0.98	Clostridiales	order	0.98	Ruminococcaceae	family	0.92	Acetanaerobacterium	genus	0.49
30_ovlp_96836	Bacteria	domain	1	Bacteroidetes	phylum	1	Flavobacteria	class	1	Flavobacteriales	order	1	Flavobacteriaceae	family	1	Chryseobacterium	genus	1
30_ovlp_121112	Bacteria	domain	0.92	Bacteroidetes	phylum	0.18	Sphingobacteria	class	0.1	Sphingobacteriales	order	0.1	Cytophagaceae	family	0.1	Persicitalea	genus	0.09
30_ovlp_138713	Bacteria	domain	1	Bacteroidetes	phylum	0.94	Bacteroidia	class	0.93	Bacteroidales	order	0.93	Porphyromonadaceae	family	0.9	Barnesiella	genus	0.55
30_ovlp_145889	Bacteria	domain	1	Firmicutes	phylum	0.66	Clostridia	class	0.65	Clostridiales	order	0.65	Ruminococcaceae	family	0.42	Clostridium IV	genus	0.14
30_ovlp_160279	Bacteria	domain	1	Bacteroidetes	phylum	0.99	Bacteroidia	class	0.92	Bacteroidales	order	0.92	Porphyromonadaceae	family	0.83	Tannerella	genus	0.28
30_ovlp_185981	Bacteria	domain	1	Bacteroidetes	phylum	1	Bacteroidia	class	0.97	Bacteroidales	order	0.97	Porphyromonadaceae	family	0.94	Parabacteroides	genus	0.79
30_ovlp_215610	Bacteria	domain	1	Firmicutes	phylum	1	Clostridia	class	0.95	Clostridiales	order	0.89	Clostridiaceae 3	family	0.22	Caloranaerobacter	genus	0.19
30_ovlp_270798	Bacteria	domain	1	Firmicutes	phylum	0.97	Clostridia	class	0.96	Clostridiales	order	0.96	Lachnospiraceae	family	0.84	Clostridium XlVb	genus	0.82
30_ovlp_298275	Bacteria	domain	1	Firmicutes	phylum	0.49	Clostridia	class	0.35	Clostridiales	order	0.29	Peptococcaceae 1	family	0.03	Thermincola	genus	0.03
30_ovlp_327322	Bacteria	domain	1	Bacteroidetes	phylum	0.32	Sphingobacteria	class	0.3	Sphingobacteriales	order	0.3	Cytophagaceae	family	0.18	Siphonobacter	genus	0.11
30_ovlp_339025	Bacteria	domain	1	Firmicutes	phylum	0.5	Clostridia	class	0.47	Clostridiales	order	0.47	Ruminococcaceae	family	0.39	Pseudoflavonifractor	genus	0.23
30_ovlp_367763	Bacteria	domain	0.99	Firmicutes	phylum	0.51	Erysipelotrichia	class	0.3	Erysipelotrichales	order	0.3	Erysipelotrichaceae	family	0.3	Allobaculum	genus	0.13
30_ovlp_385548	Bacteria	domain	1	Bacteroidetes	phylum	1	Bacteroidia	class	0.74	Bacteroidales	order	0.74	Rikenellaceae	family	0.69	Alistipes	genus	0.69
30_ovlp_463807	Bacteria	domain	1	Firmicutes	phylum	0.58	Clostridia	class	0.52	Clostridiales	order	0.38	Clostridiaceae 3	family	0.06	Caloranaerobacter	genus	0.02
30_ovlp_476831	Bacteria	domain	1	Proteobacteria	phylum	1	Alphaproteobacteria	class	1	Rhodobacterales	order	1	Rhodobacteraceae	family	1	Paracoccus	genus	1
30_ovlp_506369	Bacteria	domain	1	Firmicutes	phylum	0.74	Clostridia	class	0.7	Clostridiales	order	0.7	Ruminococcaceae	family	0.69	Flavonifractor	genus	0.46
30_ovlp_524491	Bacteria	domain	0.99	Firmicutes	phylum	0.68	Clostridia	class	0.67	Clostridiales	order	0.67	Lachnospiraceae	family	0.36	Marvinbryantia	genus	0.25
30_ovlp_567526	Bacteria	domain	1	Bacteroidetes	phylum	0.95	Bacteroidia	class	0.82	Bacteroidales	order	0.82	Porphyromonadaceae	family	0.78	Barnesiella	genus	0.7
30_ovlp_704936	Bacteria	domain	1	Firmicutes	phylum	0.74	Clostridia	class	0.66	Clostridiales	order	0.65	Ruminococcaceae	family	0.64	Flavonifractor	genus	0.43
30_ovlp_710321	Bacteria	domain	1	Firmicutes	phylum	0.98	Clostridia	class	0.98	Clostridiales	order	0.93	Ruminococcaceae	family	0.27	Clostridium IV	genus	0.19
30_ovlp_812607	Bacteria	domain	1	Bacteroidetes	phylum	1	Bacteroidia	class	1	Bacteroidales	order	1	Bacteroidaceae	family	1	Bacteroides	genus	1
30_ovlp_818573	Bacteria	domain	1	Firmicutes	phylum	0.99	Erysipelotrichia	class	0.94	Erysipelotrichales	order	0.94	Erysipelotrichaceae	family	0.94	Erysipelotrichaceae_incertae_sedis	genus	0.92
31_ovlp_4253	Bacteria	domain	1	Firmicutes	phylum	0.9	Clostridia	class	0.89	Clostridiales	order	0.89	Ruminococcaceae	family	0.52	Anaerotruncus	genus	0.21
31_ovlp_62538	Bacteria	domain	0.87	Firmicutes	phylum	0.24	Clostridia	class	0.17	Clostridiales	order	0.1	Eubacteriaceae	family	0.02	Anaerofustis	genus	0.02
31_ovlp_222452	Bacteria	domain	1	Bacteroidetes	phylum	0.94	Bacteroidia	class	0.83	Bacteroidales	order	0.83	Porphyromonadaceae	family	0.73	Barnesiella	genus	0.36
31_ovlp_279411	Bacteria	domain	1	Firmicutes	phylum	0.52	Clostridia	class	0.52	Clostridiales	order	0.52	Ruminococcaceae	family	0.41	Ruminococcus	genus	0.32
31_ovlp_282857	Bacteria	domain	1	Firmicutes	phylum	0.9	Erysipelotrichia	class	0.85	Erysipelotrichales	order	0.85	Erysipelotrichaceae	family	0.85	Coprobacillus	genus	0.49
31_ovlp_318830	Bacteria	domain	1	Proteobacteria	phylum	1	Betaproteobacteria	class	0.95	Burkholderiales	order	0.95	Sutterellaceae	family	0.95	Parasutterella	genus	0.95
31_ovlp_424503	Bacteria	domain	1	Firmicutes	phylum	0.36	Clostridia	class	0.35	Clostridiales	order	0.34	Ruminococcaceae	family	0.23	Oscillibacter	genus	0.09
31_ovlp_676981	Bacteria	domain	1	Actinobacteria	phylum	1	Actinobacteria	class	1	Actinomycetales	order	1	Propionibacteriaceae	family	0.75	Propionibacterium	genus	0.6
31_ovlp_762808	Bacteria	domain	1	Firmicutes	phylum	0.97	Clostridia	class	0.97	Clostridiales	order	0.95	Eubacteriaceae	family	0.46	Eubacterium	genus	0.46
31_ovlp_910022	Bacteria	domain	1	Bacteroidetes	phylum	0.9	Bacteroidia	class	0.84	Bacteroidales	order	0.84	Porphyromonadaceae	family	0.84	Butyricimonas	genus	0.35
32_ovlp_33700	Bacteria	domain	1	Firmicutes	phylum	0.98	Negativicutes	class	0.98	Selenomonadales	order	0.98	Veillonellaceae	family	0.97	Veillonella	genus	0.78
32_ovlp_305103	Bacteria	domain	1	Firmicutes	phylum	0.94	Clostridia	class	0.93	Clostridiales	order	0.93	Ruminococcaceae	family	0.85	Clostridium IV	genus	0.83
32_ovlp_364962	Bacteria	domain	1	Firmicutes	phylum	0.9	Clostridia	class	0.9	Clostridiales	order	0.9	Ruminococcaceae	family	0.89	Oscillibacter	genus	0.55
32_ovlp_407824	Bacteria	domain	1	Firmicutes	phylum	0.97	Clostridia	class	0.97	Clostridiales	order	0.97	Peptostreptococcaceae	family	0.23	Tepidibacter	genus	0.22
32_ovlp_478673	Bacteria	domain	1	Bacteroidetes	phylum	0.97	Bacteroidia	class	0.85	Bacteroidales	order	0.85	Porphyromonadaceae	family	0.69	Odoribacter	genus	0.35
32_ovlp_506692	Bacteria	domain	1	Actinobacteria	phylum	1	Actinobacteria	class	1	Actinomycetales	order	1	Corynebacteriaceae	family	0.99	Corynebacterium	genus	0.99
32_ovlp_594156	Bacteria	domain	1	Firmicutes	phylum	0.97	Clostridia	class	0.97	Clostridiales	order	0.97	Lachnospiraceae	family	0.97	Anaerostipes	genus	0.38
32_ovlp_699561	Bacteria	domain	1	Firmicutes	phylum	0.86	Clostridia	class	0.86	Clostridiales	order	0.86	Ruminococcaceae	family	0.86	Flavonifractor	genus	0.53
32_ovlp_950840	Bacteria	domain	1	Firmicutes	phylum	0.98	Clostridia	class	0.98	Clostridiales	order	0.98	Ruminococcaceae	family	0.68	Ruminococcus	genus	0.45
32_ovlp_963562	Archaea	domain	0.29	Euryarchaeota	phylum	0.26	Halobacteria	class	0.2	Halobacteriales	order	0.2	Halobacteriaceae	family	0.2	Halosimplex	genus	0.08
32_ovlp_1021675	Bacteria	domain	1	Firmicutes	phylum	1	Bacilli	class	1	Lactobacillales	order	1	Streptococcaceae	family	0.95	Lactococcus	genus	0.91
32_ovlp_1054287	Bacteria	domain	0.99	Bacteroidetes	phylum	0.89	Bacteroidia	class	0.84	Bacteroidales	order	0.84	Porphyromonadaceae	family	0.8	Barnesiella	genus	0.34
32_ovlp_1056246	Bacteria	domain	1	Firmicutes	phylum	0.77	Erysipelotrichia	class	0.5	Erysipelotrichales	order	0.5	Erysipelotrichaceae	family	0.5	Sharpea	genus	0.1
32_ovlp_1137431	Bacteria	domain	1	Deferribacteres	phylum	0.85	Deferribacteres	class	0.85	Deferribacterales	order	0.85	Deferribacteraceae	family	0.85	Mucispirillum	genus	0.85
32_ovlp_1174008	Bacteria	domain	1	Firmicutes	phylum	0.65	Clostridia	class	0.62	Clostridiales	order	0.61	Ruminococcaceae	family	0.45	Hydrogenoanaerobacterium	genus	0.2
33_ovlp_51678	Bacteria	domain	0.97	Firmicutes	phylum	0.62	Clostridia	class	0.55	Clostridiales	order	0.54	Clostridiales_Incertae Sedis XIII	family	0.21	Anaerovorax	genus	0.21
33_ovlp_74634	Bacteria	domain	1	Firmicutes	phylum	0.83	Clostridia	class	0.83	Clostridiales	order	0.83	Ruminococcaceae	family	0.63	Anaerotruncus	genus	0.26
33_ovlp_110779	Bacteria	domain	1	Firmicutes	phylum	1	Clostridia	class	1	Clostridiales	order	1	Ruminococcaceae	family	0.95	Anaerotruncus	genus	0.86
33_ovlp_212086	Bacteria	domain	1	Firmicutes	phylum	0.63	Clostridia	class	0.59	Clostridiales	order	0.57	Ruminococcaceae	family	0.42	Clostridium IV	genus	0.33
33_ovlp_460360	Bacteria	domain	1	Fusobacteria	phylum	1	Fusobacteria	class	1	Fusobacteriales	order	1	Leptotrichiaceae	family	0.99	Leptotrichia	genus	0.99
33_ovlp_539005	Bacteria	domain	1	Firmicutes	phylum	0.8	Clostridia	class	0.8	Clostridiales	order	0.8	Ruminococcaceae	family	0.79	Flavonifractor	genus	0.18
33_ovlp_744393	Bacteria	domain	1	Firmicutes	phylum	0.67	Erysipelotrichia	class	0.18	Erysipelotrichales	order	0.18	Erysipelotrichaceae	family	0.18	Allobaculum	genus	0.13
33_ovlp_924712	Bacteria	domain	1	Firmicutes	phylum	0.67	Erysipelotrichia	class	0.2	Erysipelotrichales	order	0.2	Erysipelotrichaceae	family	0.2	Allobaculum	genus	0.05
33_ovlp_1059254	Bacteria	domain	1	Firmicutes	phylum	1	Clostridia	class	1	Clostridiales	order	1	Lachnospiraceae	family	0.98	Clostridium XlVa	genus	0.76
33_ovlp_1072991	Bacteria	domain	1	Proteobacteria	phylum	1	Epsilonproteobacteria	class	1	Campylobacterales	order	1	Helicobacteraceae	family	1	Helicobacter	genus	1
33_ovlp_1130560	Bacteria	domain	1	Firmicutes	phylum	0.9	Clostridia	class	0.72	Clostridiales	order	0.67	Peptococcaceae 1	family	0.28	Peptococcus	genus	0.28
34_ovlp_91405	Bacteria	domain	1	Proteobacteria	phylum	0.35	Gammaproteobacteria	class	0.18	Pasteurellales	order	0.15	Pasteurellaceae	family	0.15	Basfia	genus	0.04
34_ovlp_95226	Bacteria	domain	1	Firmicutes	phylum	1	Bacilli	class	1	Lactobacillales	order	1	Lactobacillaceae	family	1	Lactobacillus	genus	1
34_ovlp_134011	Bacteria	domain	1	Firmicutes	phylum	0.56	Clostridia	class	0.55	Clostridiales	order	0.52	Ruminococcaceae	family	0.29	Acetivibrio	genus	0.05
34_ovlp_215693	Bacteria	domain	1	Proteobacteria	phylum	0.98	Deltaproteobacteria	class	0.97	Myxococcales	order	0.95	Polyangiaceae	family	0.79	Byssovorax	genus	0.6
34_ovlp_223389	Bacteria	domain	1	Bacteroidetes	phylum	0.96	Bacteroidia	class	0.66	Bacteroidales	order	0.66	Porphyromonadaceae	family	0.59	Barnesiella	genus	0.39
34_ovlp_230116	Bacteria	domain	1	Bacteroidetes	phylum	0.99	Bacteroidia	class	0.85	Bacteroidales	order	0.85	Rikenellaceae	family	0.58	Alistipes	genus	0.58
34_ovlp_489395	Bacteria	domain	1	Firmicutes	phylum	0.89	Clostridia	class	0.87	Clostridiales	order	0.87	Ruminococcaceae	family	0.56	Saccharofermentans	genus	0.29
34_ovlp_502521	Bacteria	domain	1	Firmicutes	phylum	0.81	Clostridia	class	0.8	Clostridiales	order	0.8	Ruminococcaceae	family	0.65	Ethanoligenens	genus	0.21
34_ovlp_646806	Bacteria	domain	1	Firmicutes	phylum	0.99	Clostridia	class	0.89	Clostridiales	order	0.89	Ruminococcaceae	family	0.81	Anaerotruncus	genus	0.8
34_ovlp_675386	Bacteria	domain	1	Bacteroidetes	phylum	0.99	Bacteroidia	class	0.84	Bacteroidales	order	0.84	Rikenellaceae	family	0.68	Rikenella	genus	0.63
34_ovlp_888316	Bacteria	domain	1	Bacteroidetes	phylum	0.3	Sphingobacteria	class	0.27	Sphingobacteriales	order	0.27	Saprospiraceae	family	0.18	Haliscomenobacter	genus	0.18
34_ovlp_949799	Bacteria	domain	0.98	Bacteroidetes	phylum	0.92	Bacteroidia	class	0.87	Bacteroidales	order	0.87	Porphyromonadaceae	family	0.85	Barnesiella	genus	0.57
34_ovlp_1023997	Bacteria	domain	0.98	Bacteroidetes	phylum	0.88	Bacteroidia	class	0.75	Bacteroidales	order	0.75	Porphyromonadaceae	family	0.75	Barnesiella	genus	0.33
34_ovlp_1028051	Bacteria	domain	1	Bacteroidetes	phylum	0.29	Sphingobacteria	class	0.27	Sphingobacteriales	order	0.27	Saprospiraceae	family	0.18	Haliscomenobacter	genus	0.18
35_ovlp_42479	Bacteria	domain	1	Bacteroidetes	phylum	0.99	Bacteroidetes_incertae_sedis	class	0.93	Ohtaekwangia	order	0.93	Ohtaekwangia	family	0.93	Ohtaekwangia	genus	0.93
35_ovlp_62236	Bacteria	domain	1	Deinococcus-Thermus	phylum	0.97	Deinococci	class	0.97	Deinococcales	order	0.97	Deinococcaceae	family	0.97	Deinococcus	genus	0.97
35_ovlp_66944	Bacteria	domain	0.96	Proteobacteria	phylum	0.38	Gammaproteobacteria	class	0.36	Chromatiales	order	0.36	Ectothiorhodospiraceae	family	0.36	Alkalispirillum	genus	0.36
35_ovlp_356506	Bacteria	domain	1	Actinobacteria	phylum	0.84	Actinobacteria	class	0.84	Thermoleophilales	order	0.61	Thermoleophilaceae	family	0.61	Thermoleophilum	genus	0.61
35_ovlp_384080	Bacteria	domain	1	Tenericutes	phylum	0.81	Mollicutes	class	0.81	Anaeroplasmatales	order	0.78	Anaeroplasmataceae	family	0.78	Anaeroplasma	genus	0.78
35_ovlp_425788	Bacteria	domain	1	Firmicutes	phylum	1	Bacilli	class	1	Lactobacillales	order	1	Enterococcaceae	family	1	Enterococcus	genus	0.96
35_ovlp_466705	Bacteria	domain	1	Firmicutes	phylum	1	Clostridia	class	1	Clostridiales	order	1	Ruminococcaceae	family	0.99	Anaerotruncus	genus	0.78
35_ovlp_568200	Archaea	domain	0.1	Crenarchaeota	phylum	0.05	Thermoprotei	class	0.05	Desulfurococcales	order	0.03	Desulfurococcaceae	family	0.03	Thermodiscus	genus	0.03
35_ovlp_583504	Bacteria	domain	1	Firmicutes	phylum	0.99	Negativicutes	class	0.38	Selenomonadales	order	0.38	Veillonellaceae	family	0.37	Centipeda	genus	0.05
35_ovlp_743959	Bacteria	domain	1	Actinobacteria	phylum	0.99	Actinobacteria	class	0.99	Actinomycetales	order	0.99	Actinomycetaceae	family	0.94	Actinomyces	genus	0.94
35_ovlp_854254	Bacteria	domain	1	Firmicutes	phylum	1	Clostridia	class	1	Clostridiales	order	1	Lachnospiraceae	family	0.95	Clostridium XlVb	genus	0.58
35_ovlp_1018621	Bacteria	domain	1	Firmicutes	phylum	0.84	Clostridia	class	0.84	Clostridiales	order	0.82	Lachnospiraceae	family	0.62	Marvinbryantia	genus	0.25
36_ovlp_199543	Bacteria	domain	1	TM7	phylum	1	TM7_genera_incertae_sedis	class	1	TM7_genera_incertae_sedis	order	1	TM7_genera_incertae_sedis	family	1	TM7_genera_incertae_sedis	genus	1
36_ovlp_313957	Bacteria	domain	1	Firmicutes	phylum	0.91	Clostridia	class	0.63	Halanaerobiales	order	0.16	Halanaerobiaceae	family	0.12	Halocella	genus	0.11
36_ovlp_501073	Bacteria	domain	1	Firmicutes	phylum	0.65	Clostridia	class	0.62	Clostridiales	order	0.62	Ruminococcaceae	family	0.38	Hydrogenoanaerobacterium	genus	0.18
36_ovlp_562665	Bacteria	domain	1	Firmicutes	phylum	0.65	Clostridia	class	0.39	Clostridiales	order	0.38	Ruminococcaceae	family	0.25	Pseudoflavonifractor	genus	0.17
36_ovlp_590987	Bacteria	domain	1	Firmicutes	phylum	0.89	Clostridia	class	0.87	Clostridiales	order	0.87	Lachnospiraceae	family	0.83	Marvinbryantia	genus	0.35
36_ovlp_614419	Bacteria	domain	1	Firmicutes	phylum	0.58	Clostridia	class	0.57	Clostridiales	order	0.57	Ruminococcaceae	family	0.56	Flavonifractor	genus	0.45
36_ovlp_806858	Bacteria	domain	1	Proteobacteria	phylum	0.53	Alphaproteobacteria	class	0.5	Rhizobiales	order	0.48	Hyphomicrobiaceae	family	0.48	Gemmiger	genus	0.48
36_ovlp_824280	Bacteria	domain	1	Proteobacteria	phylum	0.93	Deltaproteobacteria	class	0.92	Desulfovibrionales	order	0.88	Desulfovibrionaceae	family	0.54	Lawsonia	genus	0.4
36_ovlp_889060	Bacteria	domain	1	Firmicutes	phylum	0.99	Clostridia	class	0.99	Clostridiales	order	0.99	Lachnospiraceae	family	0.91	Clostridium XlVb	genus	0.65
36_ovlp_1009278	Bacteria	domain	1	Bacteroidetes	phylum	1	Sphingobacteria	class	0.83	Sphingobacteriales	order	0.83	Cyclobacteriaceae	family	0.73	Nitritalea	genus	0.71
37_ovlp_18216	Archaea	domain	0.12	Euryarchaeota	phylum	0.11	Thermoplasmata	class	0.07	Thermoplasmatales	order	0.07	Thermoplasmatales_incertae_sedis	family	0.06	Thermogymnomonas	genus	0.06
37_ovlp_21184	Bacteria	domain	0.85	Proteobacteria	phylum	0.21	Deltaproteobacteria	class	0.1	Myxococcales	order	0.05	Phaselicystidaceae	family	0.04	Phaselicystis	genus	0.04
37_ovlp_30720	Bacteria	domain	1	Proteobacteria	phylum	1	Alphaproteobacteria	class	1	Rhizobiales	order	1	Methylobacteriaceae	family	0.97	Methylobacterium	genus	0.97
37_ovlp_37528	Bacteria	domain	0.89	Spirochaetes	phylum	0.05	Spirochaetes	class	0.05	Spirochaetales	order	0.05	Leptospiraceae	family	0.05	Leptonema	genus	0.05
37_ovlp_39461	Bacteria	domain	1	Aquificae	phylum	1	Aquificae	class	1	Aquificales	order	1	Aquificaceae	family	1	Hydrogenobacter	genus	1
37_ovlp_42338	Bacteria	domain	0.94	Firmicutes	phylum	0.25	Clostridia	class	0.16	Clostridiales	order	0.16	Ruminococcaceae	family	0.05	Saccharofermentans	genus	0.05
37_ovlp_51972	Bacteria	domain	1	Cyanobacteria/Chloroplast	phylum	0.91	Chloroplast	class	0.9	Chloroplast	order	0.9	Chloroplast	family	0.9	Bangiophyceae	genus	0.38
37_ovlp_59625	Bacteria	domain	0.91	Proteobacteria	phylum	0.37	Alphaproteobacteria	class	0.18	Rhizobiales	order	0.08	Methylocystaceae	family	0.02	Albibacter	genus	0.02
37_ovlp_121988	Bacteria	domain	0.75	Firmicutes	phylum	0.25	Negativicutes	class	0.08	Selenomonadales	order	0.08	Veillonellaceae	family	0.08	Pelosinus	genus	0.05
37_ovlp_126791	Bacteria	domain	1	Proteobacteria	phylum	0.99	Gammaproteobacteria	class	0.98	Pseudomonadales	order	0.83	Moraxellaceae	family	0.8	Moraxella	genus	0.65
37_ovlp_126822	Bacteria	domain	1	Bacteroidetes	phylum	0.99	Sphingobacteria	class	0.57	Sphingobacteriales	order	0.57	Sphingobacteriaceae	family	0.47	Parapedobacter	genus	0.26
37_ovlp_136718	Archaea	domain	0.13	Euryarchaeota	phylum	0.1	Methanomicrobia	class	0.08	Methanosarcinales	order	0.06	Methermicoccaceae	family	0.06	Methermicoccus	genus	0.06
37_ovlp_147632	Bacteria	domain	1	Proteobacteria	phylum	1	Gammaproteobacteria	class	1	Xanthomonadales	order	1	Xanthomonadaceae	family	1	Stenotrophomonas	genus	0.78
37_ovlp_229727	Bacteria	domain	1	Proteobacteria	phylum	1	Gammaproteobacteria	class	1	Aeromonadales	order	1	Aeromonadaceae	family	1	Aeromonas	genus	1
37_ovlp_240795	Bacteria	domain	1	Proteobacteria	phylum	1	Alphaproteobacteria	class	1	Sphingomonadales	order	1	Sphingomonadaceae	family	0.88	Sphingomonas	genus	0.47
37_ovlp_265655	Bacteria	domain	0.71	Proteobacteria	phylum	0.26	Alphaproteobacteria	class	0.1	Rhodospirillales	order	0.08	Acetobacteraceae	family	0.07	Rhodopila	genus	0.06
37_ovlp_331895	Bacteria	domain	1	Firmicutes	phylum	1	Erysipelotrichia	class	1	Erysipelotrichales	order	1	Erysipelotrichaceae	family	1	Clostridium XVIII	genus	1
37_ovlp_335936	Bacteria	domain	1	Proteobacteria	phylum	0.92	Betaproteobacteria	class	0.92	Burkholderiales	order	0.77	Burkholderiales_incertae_sedis	family	0.15	Paucibacter	genus	0.04
37_ovlp_342077	Bacteria	domain	1	Firmicutes	phylum	0.49	Clostridia	class	0.48	Clostridiales	order	0.48	Incertae Sedis XI	family	0.27	Dethiosulfatibacter	genus	0.26
37_ovlp_383369	Bacteria	domain	1	Firmicutes	phylum	1	Clostridia	class	1	Clostridiales	order	1	Clostridiales_Incertae Sedis XI	family	1	Anaerococcus	genus	1
37_ovlp_401280	Bacteria	domain	1	Actinobacteria	phylum	1	Actinobacteria	class	1	Bifidobacteriales	order	1	Bifidobacteriaceae	family	1	Bifidobacterium	genus	1
37_ovlp_421817	Bacteria	domain	1	Bacteroidetes	phylum	0.52	Flavobacteria	class	0.31	Flavobacteriales	order	0.31	Cryomorphaceae	family	0.25	Wandonia	genus	0.25
37_ovlp_429912	Bacteria	domain	1	Firmicutes	phylum	1	Negativicutes	class	1	Selenomonadales	order	1	Veillonellaceae	family	1	Dialister	genus	0.98
37_ovlp_456184	Bacteria	domain	1	Proteobacteria	phylum	1	Betaproteobacteria	class	1	Neisseriales	order	0.89	Neisseriaceae	family	0.89	Simonsiella	genus	0.79
37_ovlp_485585	Bacteria	domain	1	Actinobacteria	phylum	1	Actinobacteria	class	1	Actinomycetales	order	1	Corynebacteriaceae	family	0.56	Corynebacterium	genus	0.56
37_ovlp_507817	Bacteria	domain	1	Spirochaetes	phylum	1	Spirochaetes	class	1	Spirochaetales	order	1	Spirochaetaceae	family	1	Treponema	genus	1
37_ovlp_549673	Bacteria	domain	1	Firmicutes	phylum	0.42	Clostridia	class	0.4	Clostridiales	order	0.4	Lachnospiraceae	family	0.26	Cellulosilyticum	genus	0.19
37_ovlp_557865	Bacteria	domain	1	Proteobacteria	phylum	1	Gammaproteobacteria	class	1	Enterobacteriales	order	1	Enterobacteriaceae	family	1	Escherichia/Shigella	genus	0.98
37_ovlp_609781	Bacteria	domain	1	Proteobacteria	phylum	1	Betaproteobacteria	class	1	Burkholderiales	order	1	Burkholderiales_incertae_sedis	family	1	Aquabacterium	genus	0.92
37_ovlp_617916	Bacteria	domain	1	Firmicutes	phylum	1	Negativicutes	class	1	Selenomonadales	order	1	Veillonellaceae	family	1	Mitsuokella	genus	1
37_ovlp_628230	Bacteria	domain	1	Actinobacteria	phylum	0.9	Actinobacteria	class	0.9	Actinomycetales	order	0.9	Bogoriellaceae	family	0.33	Bogoriella	genus	0.24
37_ovlp_668637	Bacteria	domain	1	Firmicutes	phylum	0.89	Clostridia	class	0.89	Clostridiales	order	0.89	Ruminococcaceae	family	0.85	Ruminococcus	genus	0.56
37_ovlp_674264	Bacteria	domain	0.87	Spirochaetes	phylum	0.14	Spirochaetes	class	0.14	Spirochaetales	order	0.14	Spirochaetales_incertae_sedis	family	0.14	Exilispira	genus	0.14
37_ovlp_682381	Bacteria	domain	0.87	Proteobacteria	phylum	0.3	Gammaproteobacteria	class	0.16	Gammaproteobacteria_incertae_sedis	order	0.06	Orbus	family	0.06	Orbus	genus	0.06
37_ovlp_684420	Bacteria	domain	1	Fusobacteria	phylum	1	Fusobacteria	class	1	Fusobacteriales	order	1	Fusobacteriaceae	family	1	Fusobacterium	genus	0.9
37_ovlp_705668	Bacteria	domain	1	TM7	phylum	0.77	TM7_genera_incertae_sedis	class	0.77	TM7_genera_incertae_sedis	order	0.77	TM7_genera_incertae_sedis	family	0.77	TM7_genera_incertae_sedis	genus	0.77
37_ovlp_753758	Bacteria	domain	1	Acidobacteria	phylum	0.9	Acidobacteria_Gp2	class	0.9	Gp2	order	0.9	Gp2	family	0.9	Gp2	genus	0.9
37_ovlp_772874	Bacteria	domain	1	Synergistetes	phylum	1	Synergistia	class	1	Synergistales	order	1	Synergistaceae	family	1	Pyramidobacter	genus	0.94
37_ovlp_818317	Bacteria	domain	0.93	Proteobacteria	phylum	0.33	Gammaproteobacteria	class	0.15	Enterobacteriales	order	0.07	Enterobacteriaceae	family	0.07	Cosenzaea	genus	0.07
37_ovlp_822080	Bacteria	domain	1	Deinococcus-Thermus	phylum	1	Deinococci	class	1	Thermales	order	1	Thermaceae	family	1	Meiothermus	genus	1
37_ovlp_861208	Bacteria	domain	1	Firmicutes	phylum	1	Bacilli	class	1	Lactobacillales	order	1	Carnobacteriaceae	family	1	Atopostipes	genus	0.94
37_ovlp_862120	Bacteria	domain	1	Tenericutes	phylum	1	Mollicutes	class	1	Mycoplasmatales	order	1	Mycoplasmataceae	family	1	Mycoplasma	genus	1
37_ovlp_862708	Bacteria	domain	1	Actinobacteria	phylum	1	Actinobacteria	class	1	Actinomycetales	order	1	Pseudonocardiaceae	family	0.97	Pseudonocardia	genus	0.93
37_ovlp_876347	Bacteria	domain	0.99	Firmicutes	phylum	0.38	Clostridia	class	0.35	Clostridiales	order	0.33	Ruminococcaceae	family	0.13	Anaerotruncus	genus	0.11
37_ovlp_935903	Bacteria	domain	0.83	Firmicutes	phylum	0.25	Clostridia	class	0.2	Halanaerobiales	order	0.09	Halobacteroidaceae	family	0.09	Sporohalobacter	genus	0.08
37_ovlp_966545	Bacteria	domain	1	Firmicutes	phylum	1	Bacilli	class	1	Bacillales	order	1	Staphylococcaceae	family	0.98	Macrococcus	genus	0.98
38_ovlp_1178	Bacteria	domain	1	Firmicutes	phylum	0.23	Clostridia	class	0.23	Thermoanaerobacterales	order	0.17	Thermodesulfobiaceae	family	0.17	Coprothermobacter	genus	0.17
38_ovlp_10391	Bacteria	domain	1	Bacteroidetes	phylum	1	Sphingobacteria	class	1	Sphingobacteriales	order	1	Chitinophagaceae	family	1	Chitinophaga	genus	0.68
38_ovlp_17753	Bacteria	domain	1	Firmicutes	phylum	1	Bacilli	class	1	Bacillales	order	0.95	Staphylococcaceae	family	0.93	Salinicoccus	genus	0.75
38_ovlp_27070	Bacteria	domain	1	Firmicutes	phylum	1	Negativicutes	class	0.97	Selenomonadales	order	0.97	Veillonellaceae	family	0.96	Megasphaera	genus	0.85
38_ovlp_39113	Bacteria	domain	1	Bacteroidetes	phylum	1	Sphingobacteria	class	1	Sphingobacteriales	order	1	Sphingobacteriaceae	family	1	Sphingobacterium	genus	0.97
38_ovlp_48493	Bacteria	domain	1	Deinococcus-Thermus	phylum	0.94	Deinococci	class	0.94	Deinococcales	order	0.93	Trueperaceae	family	0.93	Truepera	genus	0.93
38_ovlp_51326	Bacteria	domain	1	Bacteroidetes	phylum	0.92	Sphingobacteria	class	0.91	Sphingobacteriales	order	0.91	Cytophagaceae	family	0.85	Persicitalea	genus	0.22
38_ovlp_87733	Bacteria	domain	1	Armatimonadetes	phylum	1	Armatimonadetes_gp5	class	1	Armatimonadetes_gp5	order	1	Armatimonadetes_gp5	family	1	Armatimonadetes_gp5	genus	1
38_ovlp_98554	Bacteria	domain	1	Proteobacteria	phylum	0.77	Alphaproteobacteria	class	0.75	Rickettsiales	order	0.69	Rickettsiaceae	family	0.33	Orientia	genus	0.33
38_ovlp_107703	Bacteria	domain	1	Proteobacteria	phylum	1	Betaproteobacteria	class	1	Burkholderiales	order	1	Sutterellaceae	family	0.99	Parasutterella	genus	0.99
38_ovlp_112649	Bacteria	domain	1	Proteobacteria	phylum	0.97	Deltaproteobacteria	class	0.94	Bdellovibrionales	order	0.91	Bacteriovoracaceae	family	0.91	Peredibacter	genus	0.91
38_ovlp_115547	Bacteria	domain	0.99	Firmicutes	phylum	0.4	Clostridia	class	0.21	Thermoanaerobacterales	order	0.04	Thermoanaerobacteraceae	family	0.04	Gelria	genus	0.04
38_ovlp_160633	Bacteria	domain	1	Cyanobacteria/Chloroplast	phylum	1	Cyanobacteria	class	1	Family I	order	1	Family I	family	1	GpI	genus	1
38_ovlp_199376	Bacteria	domain	1	Firmicutes	phylum	1	Negativicutes	class	1	Selenomonadales	order	1	Veillonellaceae	family	1	Megamonas	genus	1
38_ovlp_290527	Bacteria	domain	0.9	Proteobacteria	phylum	0.36	Epsilonproteobacteria	class	0.05	Nautiliales	order	0.04	Nautiliaceae	family	0.04	Nitratiruptor	genus	0.03
38_ovlp_469550	Bacteria	domain	1	Bacteroidetes	phylum	0.99	Flavobacteria	class	0.6	Flavobacteriales	order	0.6	Flavobacteriaceae	family	0.6	Flavobacterium	genus	0.45
38_ovlp_490187	Bacteria	domain	1	Gemmatimonadetes	phylum	0.34	Gemmatimonadetes	class	0.34	Gemmatimonadales	order	0.34	Gemmatimonadaceae	family	0.34	Gemmatimonas	genus	0.34
38_ovlp_569731	Bacteria	domain	1	Bacteroidetes	phylum	1	Bacteroidia	class	1	Bacteroidales	order	1	Bacteroidaceae	family	0.99	Bacteroides	genus	0.99
38_ovlp_637321	Bacteria	domain	1	Proteobacteria	phylum	1	Alphaproteobacteria	class	1	Rhodospirillales	order	1	Acetobacteraceae	family	1	Craurococcus	genus	0.94
38_ovlp_652959	Bacteria	domain	1	Bacteroidetes	phylum	1	Flavobacteria	class	1	Flavobacteriales	order	1	Flavobacteriaceae	family	1	Myroides	genus	0.99
38_ovlp_920513	Bacteria	domain	1	Bacteroidetes	phylum	1	Flavobacteria	class	1	Flavobacteriales	order	1	Flavobacteriaceae	family	1	Planobacterium	genus	0.99
38_ovlp_984336	Bacteria	domain	1	Firmicutes	phylum	0.95	Erysipelotrichia	class	0.85	Erysipelotrichales	order	0.85	Erysipelotrichaceae	family	0.85	Allobaculum	genus	0.63
39_ovlp_2646	Bacteria	domain	1	Actinobacteria	phylum	1	Actinobacteria	class	1	Actinomycetales	order	1	Actinomycetaceae	family	1	Actinomyces	genus	1
39_ovlp_3388	Bacteria	domain	1	Firmicutes	phylum	0.94	Negativicutes	class	0.75	Selenomonadales	order	0.75	Acidaminococcaceae	family	0.62	Phascolarctobacterium	genus	0.6
39_ovlp_13990	Bacteria	domain	0.99	Proteobacteria	phylum	0.41	Deltaproteobacteria	class	0.37	Desulfovibrionales	order	0.36	Desulfovibrionaceae	family	0.36	Desulfocurvus	genus	0.24
39_ovlp_14736	Bacteria	domain	0.98	Actinobacteria	phylum	0.21	Actinobacteria	class	0.21	Acidimicrobiales	order	0.14	Acidimicrobiaceae	family	0.13	Acidimicrobium	genus	0.08
39_ovlp_21399	Bacteria	domain	1	Proteobacteria	phylum	1	Betaproteobacteria	class	1	Burkholderiales	order	1	Alcaligenaceae	family	1	Alcaligenes	genus	1
39_ovlp_64170	Bacteria	domain	1	Proteobacteria	phylum	0.98	Deltaproteobacteria	class	0.97	Bdellovibrionales	order	0.97	Bacteriovoracaceae	family	0.97	Peredibacter	genus	0.95
39_ovlp_116881	Bacteria	domain	1	Gemmatimonadetes	phylum	0.62	Gemmatimonadetes	class	0.62	Gemmatimonadales	order	0.62	Gemmatimonadaceae	family	0.62	Gemmatimonas	genus	0.62
39_ovlp_125832	Bacteria	domain	1	Firmicutes	phylum	0.5	Clostridia	class	0.17	Halanaerobiales	order	0.12	Halanaerobiaceae	family	0.12	Halothermothrix	genus	0.12
39_ovlp_144325	Bacteria	domain	1	Firmicutes	phylum	1	Bacilli	class	1	Bacillales	order	1	Paenibacillaceae 1	family	1	Brevibacillus	genus	1
39_ovlp_151344	Archaea	domain	0.14	Euryarchaeota	phylum	0.12	Thermoplasmata	class	0.08	Thermoplasmatales	order	0.08	Ferroplasmaceae	family	0.08	Ferroplasma	genus	0.08
39_ovlp_154567	Bacteria	domain	0.98	Firmicutes	phylum	0.52	Clostridia	class	0.34	Clostridiales	order	0.33	Ruminococcaceae	family	0.15	Fastidiosipila	genus	0.07
39_ovlp_321531	Bacteria	domain	1	Bacteroidetes	phylum	0.92	Sphingobacteria	class	0.92	Sphingobacteriales	order	0.92	Cytophagaceae	family	0.61	Fibrisoma	genus	0.25
39_ovlp_321610	Bacteria	domain	1	Bacteroidetes	phylum	1	Sphingobacteria	class	1	Sphingobacteriales	order	1	Sphingobacteriaceae	family	1	Pedobacter	genus	1
39_ovlp_388351	Bacteria	domain	1	Proteobacteria	phylum	1	Alphaproteobacteria	class	1	Rhizobiales	order	1	Phyllobacteriaceae	family	0.96	Mesorhizobium	genus	0.89
39_ovlp_389204	Bacteria	domain	1	Proteobacteria	phylum	1	Betaproteobacteria	class	0.96	Burkholderiales	order	0.93	Burkholderiaceae	family	0.92	Ralstonia	genus	0.76
39_ovlp_391571	Bacteria	domain	0.91	Cyanobacteria/Chloroplast	phylum	0.1	Chloroplast	class	0.1	Chloroplast	order	0.1	Chloroplast	family	0.1	Bangiophyceae	genus	0.1
39_ovlp_448184	Bacteria	domain	1	Bacteroidetes	phylum	0.86	Sphingobacteria	class	0.28	Sphingobacteriales	order	0.28	Cytophagaceae	family	0.23	Meniscus	genus	0.23
39_ovlp_462858	Bacteria	domain	1	Proteobacteria	phylum	1	Betaproteobacteria	class	1	Neisseriales	order	1	Neisseriaceae	family	1	Kingella	genus	1
39_ovlp_583893	Bacteria	domain	0.92	Bacteroidetes	phylum	0.04	Sphingobacteria	class	0.03	Sphingobacteriales	order	0.03	Chitinophagaceae	family	0.03	Gracilimonas	genus	0.03
39_ovlp_625570	Bacteria	domain	0.98	Bacteroidetes	phylum	0.18	Sphingobacteria	class	0.11	Sphingobacteriales	order	0.11	Cytophagaceae	family	0.05	Ekhidna	genus	0.04
39_ovlp_633269	Bacteria	domain	1	Proteobacteria	phylum	1	Betaproteobacteria	class	1	Burkholderiales	order	1	Comamonadaceae	family	1	Pelomonas	genus	1
39_ovlp_666982	Bacteria	domain	0.97	Bacteroidetes	phylum	0.29	Sphingobacteria	class	0.2	Sphingobacteriales	order	0.2	Chitinophagaceae	family	0.09	Gracilimonas	genus	0.02
39_ovlp_701622	Bacteria	domain	1	Acidobacteria	phylum	0.92	Acidobacteria_Gp2	class	0.91	Gp2	order	0.91	Gp2	family	0.91	Gp2	genus	0.91
39_ovlp_723221	Bacteria	domain	0.97	Proteobacteria	phylum	0.2	Gammaproteobacteria	class	0.09	Aeromonadales	order	0.05	Succinivibrionaceae	family	0.05	Succinatimonas	genus	0.03
39_ovlp_740690	Bacteria	domain	1	Proteobacteria	phylum	0.43	Deltaproteobacteria	class	0.33	Desulfovibrionales	order	0.09	Desulfovibrionaceae	family	0.09	Desulfocurvus	genus	0.08
39_ovlp_779704	Bacteria	domain	1	Proteobacteria	phylum	0.99	Deltaproteobacteria	class	0.99	Bdellovibrionales	order	0.99	Bdellovibrionaceae	family	0.99	Bdellovibrio	genus	0.99
39_ovlp_847978	Bacteria	domain	1	Deinococcus-Thermus	phylum	1	Deinococci	class	1	Thermales	order	1	Thermaceae	family	1	Thermus	genus	1
39_ovlp_884952	Bacteria	domain	0.95	Actinobacteria	phylum	0.7	Actinobacteria	class	0.7	Actinomycetales	order	0.5	Streptosporangineae_incertae_sedis	family	0.12	Sinosporangium	genus	0.12
39_ovlp_948054	Bacteria	domain	1	Actinobacteria	phylum	0.99	Actinobacteria	class	0.99	Actinomycetales	order	0.98	Nakamurellaceae	family	0.19	Humicoccus	genus	0.12
39_ovlp_1108110	Bacteria	domain	0.99	Proteobacteria	phylum	0.98	Gammaproteobacteria	class	0.89	Chromatiales	order	0.3	Halothiobacillaceae	family	0.16	Thiofaba	genus	0.13
39_ovlp_1150655	Bacteria	domain	0.89	Proteobacteria	phylum	0.35	Deltaproteobacteria	class	0.28	Desulfarculales	order	0.21	Desulfarculaceae	family	0.21	Desulfarculus	genus	0.21
39_ovlp_1159453	Archaea	domain	0.24	Crenarchaeota	phylum	0.1	Thermoprotei	class	0.1	Thermoproteales	order	0.1	Thermoproteaceae	family	0.09	Thermocladium	genus	0.09
39_ovlp_1177745	Bacteria	domain	1	Cyanobacteria/Chloroplast	phylum	0.64	Cyanobacteria	class	0.64	Family II	order	0.34	Family II	family	0.34	GpIIb	genus	0.34
39_ovlp_1209753	Bacteria	domain	1	Proteobacteria	phylum	0.87	Deltaproteobacteria	class	0.84	Myxococcales	order	0.84	Phaselicystidaceae	family	0.41	Phaselicystis	genus	0.41
39_ovlp_1225804	Bacteria	domain	0.99	Bacteroidetes	phylum	0.94	Bacteroidia	class	0.71	Bacteroidales	order	0.71	Porphyromonadaceae	family	0.66	Dysgonomonas	genus	0.21
40_ovlp_14242	Bacteria	domain	1	Actinobacteria	phylum	1	Actinobacteria	class	1	Actinomycetales	order	1	Actinomycetaceae	family	0.99	Actinomyces	genus	0.99
40_ovlp_16259	Bacteria	domain	1	Proteobacteria	phylum	0.99	Deltaproteobacteria	class	0.93	Myxococcales	order	0.91	Kofleriaceae	family	0.81	Kofleria	genus	0.81
40_ovlp_23807	Bacteria	domain	1	Firmicutes	phylum	1	Bacilli	class	1	Bacillales	order	1	Thermoactinomycetaceae 1	family	1	Thermoactinomyces	genus	1
40_ovlp_24308	Bacteria	domain	1	Proteobacteria	phylum	1	Gammaproteobacteria	class	0.98	Gammaproteobacteria_incertae_sedis	order	0.64	Methylonatrum	family	0.41	Methylonatrum	genus	0.41
40_ovlp_29186	Bacteria	domain	0.9	Bacteroidetes	phylum	0.32	Flavobacteria	class	0.23	Flavobacteriales	order	0.23	Flavobacteriaceae	family	0.23	Stenothermobacter	genus	0.04
40_ovlp_34704	Archaea	domain	0.33	Crenarchaeota	phylum	0.15	Thermoprotei	class	0.15	Thermoproteales	order	0.05	Thermoproteaceae	family	0.04	Caldivirga	genus	0.03
40_ovlp_37739	Bacteria	domain	1	Proteobacteria	phylum	1	Betaproteobacteria	class	1	Burkholderiales	order	0.99	Comamonadaceae	family	0.99	Albidiferax	genus	0.53
40_ovlp_45267	Bacteria	domain	1	Firmicutes	phylum	0.12	Clostridia	class	0.12	Thermoanaerobacterales	order	0.07	Thermoanaerobacteraceae	family	0.07	Thermanaeromonas	genus	0.07
40_ovlp_48857	Bacteria	domain	1	Actinobacteria	phylum	0.95	Actinobacteria	class	0.95	Rubrobacterales	order	0.93	Rubrobacteraceae	family	0.93	Rubrobacter	genus	0.93
40_ovlp_68713	Bacteria	domain	1	Bacteroidetes	phylum	1	Bacteroidia	class	1	Bacteroidales	order	1	Bacteroidaceae	family	0.95	Bacteroides	genus	0.95
40_ovlp_86734	Bacteria	domain	1	Actinobacteria	phylum	1	Actinobacteria	class	1	Actinomycetales	order	1	Intrasporangiaceae	family	0.23	Phycicoccus	genus	0.15
40_ovlp_111639	Bacteria	domain	1	Proteobacteria	phylum	1	Gammaproteobacteria	class	1	Pseudomonadales	order	1	Moraxellaceae	family	1	Acinetobacter	genus	1
40_ovlp_134311	Bacteria	domain	0.98	Acidobacteria	phylum	0.23	Acidobacteria_Gp16	class	0.22	Gp16	order	0.22	Gp16	family	0.22	Gp16	genus	0.22
40_ovlp_141451	Bacteria	domain	1	Firmicutes	phylum	0.95	Erysipelotrichia	class	0.81	Erysipelotrichales	order	0.81	Erysipelotrichaceae	family	0.81	Allobaculum	genus	0.54
40_ovlp_176237	Bacteria	domain	1	Proteobacteria	phylum	1	Betaproteobacteria	class	1	Burkholderiales	order	1	Burkholderiaceae	family	0.96	Polynucleobacter	genus	0.96
40_ovlp_228298	Bacteria	domain	1	Actinobacteria	phylum	1	Actinobacteria	class	1	Actinomycetales	order	1	Corynebacteriaceae	family	0.9	Corynebacterium	genus	0.9
40_ovlp_240493	Bacteria	domain	1	Firmicutes	phylum	1	Negativicutes	class	1	Selenomonadales	order	1	Veillonellaceae	family	1	Veillonella	genus	1
40_ovlp_245234	Bacteria	domain	1	Bacteroidetes	phylum	1	Bacteroidia	class	0.98	Bacteroidales	order	0.98	Bacteroidaceae	family	0.83	Bacteroides	genus	0.83
40_ovlp_260103	Bacteria	domain	1	TM7	phylum	0.97	TM7_genera_incertae_sedis	class	0.97	TM7_genera_incertae_sedis	order	0.97	TM7_genera_incertae_sedis	family	0.97	TM7_genera_incertae_sedis	genus	0.97
40_ovlp_364831	Bacteria	domain	1	Firmicutes	phylum	0.97	Clostridia	class	0.97	Clostridiales	order	0.97	Clostridiaceae 1	family	0.96	Anaerobacter	genus	0.5
40_ovlp_421159	Bacteria	domain	0.98	Elusimicrobia	phylum	0.25	Elusimicrobia	class	0.25	Elusimicrobiales	order	0.25	Elusimicrobiaceae	family	0.25	Elusimicrobium	genus	0.25
40_ovlp_441496	Bacteria	domain	1	Actinobacteria	phylum	0.6	Actinobacteria	class	0.6	Actinomycetales	order	0.55	Pseudonocardiaceae	family	0.19	Actinomycetospora	genus	0.15
40_ovlp_859206	Bacteria	domain	1	Actinobacteria	phylum	0.18	Actinobacteria	class	0.18	Actinomycetales	order	0.1	Kineosporiaceae	family	0.01	Angustibacter	genus	0.01
40_ovlp_877247	Bacteria	domain	1	Proteobacteria	phylum	0.84	Deltaproteobacteria	class	0.75	Myxococcales	order	0.69	Kofleriaceae	family	0.62	Kofleria	genus	0.62
40_ovlp_890904	Bacteria	domain	0.83	Proteobacteria	phylum	0.45	Epsilonproteobacteria	class	0.15	Campylobacterales	order	0.11	Helicobacteraceae	family	0.1	Wolinella	genus	0.07
40_ovlp_927927	Bacteria	domain	0.89	Firmicutes	phylum	0.15	Clostridia	class	0.08	Clostridiales	order	0.05	Peptococcaceae 1	family	0.04	Dehalobacter	genus	0.04
40_ovlp_933271	Bacteria	domain	1	Firmicutes	phylum	1	Bacilli	class	1	Lactobacillales	order	1	Leuconostocaceae	family	1	Weissella	genus	1
40_ovlp_962619	Bacteria	domain	1	Chloroflexi	phylum	0.15	Ktedonobacteria	class	0.15	Thermogemmatisporales	order	0.15	Thermogemmatisporaceae	family	0.15	Thermogemmatispora	genus	0.15
40_ovlp_1036815	Bacteria	domain	1	Proteobacteria	phylum	1	Gammaproteobacteria	class	0.99	Oceanospirillales	order	0.97	Halomonadaceae	family	0.97	Halomonas	genus	0.58
40_ovlp_1105058	Bacteria	domain	1	Firmicutes	phylum	1	Bacilli	class	1	Bacillales	order	1	Staphylococcaceae	family	1	Staphylococcus	genus	1
41_ovlp_7444	Bacteria	domain	1	Acidobacteria	phylum	0.36	Acidobacteria_Gp21	class	0.36	Gp21	order	0.36	Gp21	family	0.36	Gp21	genus	0.36
41_ovlp_7629	Bacteria	domain	1	Chloroflexi	phylum	0.99	Thermomicrobia	class	0.99	Thermomicrobiales	order	0.97	Thermomicrobiaceae	family	0.97	Thermomicrobium	genus	0.97
41_ovlp_9112	Bacteria	domain	1	Proteobacteria	phylum	1	Gammaproteobacteria	class	1	Enterobacteriales	order	1	Enterobacteriaceae	family	1	Shimwellia	genus	0.54
41_ovlp_12098	Bacteria	domain	1	Firmicutes	phylum	0.62	Clostridia	class	0.51	Clostridiales	order	0.49	Ruminococcaceae	family	0.42	Saccharofermentans	genus	0.3
41_ovlp_23605	Bacteria	domain	1	Proteobacteria	phylum	0.33	Gammaproteobacteria	class	0.17	Thiotrichales	order	0.14	Thiotrichaceae	family	0.14	Beggiatoa	genus	0.12
41_ovlp_25452	Bacteria	domain	1	Bacteroidetes	phylum	1	Bacteroidia	class	1	Bacteroidales	order	1	Bacteroidaceae	family	1	Bacteroides	genus	1
41_ovlp_27371	Bacteria	domain	1	Actinobacteria	phylum	0.96	Actinobacteria	class	0.96	Rubrobacterales	order	0.96	Rubrobacteraceae	family	0.96	Rubrobacter	genus	0.96
41_ovlp_29148	Bacteria	domain	1	Actinobacteria	phylum	1	Actinobacteria	class	1	Rubrobacterales	order	1	Rubrobacteraceae	family	1	Rubrobacter	genus	1
41_ovlp_39322	Bacteria	domain	1	Bacteroidetes	phylum	0.98	Bacteroidia	class	0.5	Bacteroidales	order	0.5	Prevotellaceae	family	0.22	Paraprevotella	genus	0.2
41_ovlp_40362	Bacteria	domain	1	Proteobacteria	phylum	1	Gammaproteobacteria	class	0.71	Enterobacteriales	order	0.65	Enterobacteriaceae	family	0.65	Klebsiella	genus	0.43
41_ovlp_48845	Bacteria	domain	1	Proteobacteria	phylum	1	Betaproteobacteria	class	1	Burkholderiales	order	1	Sutterellaceae	family	1	Sutterella	genus	1
41_ovlp_51791	Bacteria	domain	1	Firmicutes	phylum	1	Bacilli	class	1	Bacillales	order	1	Bacillaceae 2	family	0.54	Virgibacillus	genus	0.49
41_ovlp_52920	Bacteria	domain	1	Actinobacteria	phylum	1	Actinobacteria	class	1	Actinomycetales	order	1	Pseudonocardiaceae	family	0.98	Actinomycetospora	genus	0.93
41_ovlp_52963	Bacteria	domain	1	Firmicutes	phylum	0.47	Clostridia	class	0.42	Clostridiales	order	0.38	Clostridiales_Incertae Sedis XIII	family	0.06	Anaerovorax	genus	0.05
41_ovlp_53158	Bacteria	domain	0.97	Cyanobacteria/Chloroplast	phylum	0.33	Chloroplast	class	0.32	Chloroplast	order	0.32	Chloroplast	family	0.32	Bangiophyceae	genus	0.32
41_ovlp_60315	Bacteria	domain	1	Firmicutes	phylum	1	Erysipelotrichia	class	0.95	Erysipelotrichales	order	0.95	Erysipelotrichaceae	family	0.95	Erysipelotrichaceae_incertae_sedis	genus	0.91
41_ovlp_84764	Bacteria	domain	1	Actinobacteria	phylum	0.67	Actinobacteria	class	0.67	Coriobacteriales	order	0.59	Coriobacteriaceae	family	0.59	Adlercreutzia	genus	0.2
41_ovlp_89545	Bacteria	domain	1	Bacteroidetes	phylum	1	Bacteroidia	class	0.78	Bacteroidales	order	0.78	Porphyromonadaceae	family	0.46	Tannerella	genus	0.14
41_ovlp_122674	Bacteria	domain	1	Actinobacteria	phylum	1	Actinobacteria	class	1	Bifidobacteriales	order	0.97	Bifidobacteriaceae	family	0.97	Bifidobacterium	genus	0.96
41_ovlp_141213	Bacteria	domain	1	Actinobacteria	phylum	1	Actinobacteria	class	1	Bifidobacteriales	order	0.91	Bifidobacteriaceae	family	0.91	Bifidobacterium	genus	0.9
41_ovlp_164625	Bacteria	domain	1	Firmicutes	phylum	0.68	Erysipelotrichia	class	0.25	Erysipelotrichales	order	0.25	Erysipelotrichaceae	family	0.25	Allobaculum	genus	0.08
41_ovlp_173577	Bacteria	domain	1	Bacteroidetes	phylum	1	Bacteroidia	class	0.98	Bacteroidales	order	0.98	Prevotellaceae	family	0.92	Prevotella	genus	0.88
41_ovlp_178865	Bacteria	domain	1	Firmicutes	phylum	1	Negativicutes	class	1	Selenomonadales	order	1	Veillonellaceae	family	1	Dialister	genus	1
41_ovlp_213555	Bacteria	domain	1	Firmicutes	phylum	1	Erysipelotrichia	class	1	Erysipelotrichales	order	1	Erysipelotrichaceae	family	1	Erysipelotrichaceae_incertae_sedis	genus	1
41_ovlp_227268	Bacteria	domain	1	Proteobacteria	phylum	1	Gammaproteobacteria	class	1	Pseudomonadales	order	1	Pseudomonadaceae	family	1	Pseudomonas	genus	1
41_ovlp_249886	Bacteria	domain	1	Firmicutes	phylum	0.47	Clostridia	class	0.31	Clostridiales	order	0.31	Ruminococcaceae	family	0.11	Flavonifractor	genus	0.08
41_ovlp_250170	Bacteria	domain	1	Bacteroidetes	phylum	0.99	Bacteroidia	class	0.95	Bacteroidales	order	0.95	Bacteroidaceae	family	0.43	Bacteroides	genus	0.43
41_ovlp_273594	Bacteria	domain	1	Firmicutes	phylum	0.88	Clostridia	class	0.88	Clostridiales	order	0.88	Ruminococcaceae	family	0.83	Ruminococcus	genus	0.56
41_ovlp_277814	Bacteria	domain	1	Proteobacteria	phylum	0.98	Gammaproteobacteria	class	0.96	Vibrionales	order	0.3	Vibrionaceae	family	0.3	Lucibacterium	genus	0.13
41_ovlp_318065	Bacteria	domain	0.98	Bacteroidetes	phylum	0.82	Bacteroidia	class	0.63	Bacteroidales	order	0.63	Prevotellaceae	family	0.27	Hallella	genus	0.25
41_ovlp_321216	Archaea	domain	0.28	Crenarchaeota	phylum	0.24	Thermoprotei	class	0.24	Desulfurococcales	order	0.16	Desulfurococcaceae	family	0.1	Sulfophobococcus	genus	0.1
41_ovlp_323822	Bacteria	domain	1	Firmicutes	phylum	1	Negativicutes	class	0.95	Selenomonadales	order	0.95	Veillonellaceae	family	0.95	Megasphaera	genus	0.94
41_ovlp_339244	Bacteria	domain	1	Firmicutes	phylum	0.99	Clostridia	class	0.99	Clostridiales	order	0.99	Clostridiaceae 1	family	0.99	Anaerobacter	genus	0.41
41_ovlp_345142	Bacteria	domain	1	Proteobacteria	phylum	1	Alphaproteobacteria	class	1	Rhodobacterales	order	1	Rhodobacteraceae	family	1	Rubellimicrobium	genus	0.98
41_ovlp_349448	Bacteria	domain	1	Firmicutes	phylum	0.8	Erysipelotrichia	class	0.75	Erysipelotrichales	order	0.75	Erysipelotrichaceae	family	0.75	Clostridium XVIII	genus	0.47
41_ovlp_350666	Bacteria	domain	1	Bacteroidetes	phylum	0.92	Flavobacteria	class	0.74	Flavobacteriales	order	0.74	Flavobacteriaceae	family	0.72	Coenonia	genus	0.15
41_ovlp_357775	Bacteria	domain	1	Proteobacteria	phylum	0.86	Alphaproteobacteria	class	0.86	Rhizobiales	order	0.86	Hyphomicrobiaceae	family	0.86	Gemmiger	genus	0.86
41_ovlp_429908	Bacteria	domain	1	Firmicutes	phylum	1	Clostridia	class	1	Clostridiales	order	1	Peptostreptococcaceae	family	1	Peptostreptococcus	genus	0.99
41_ovlp_452166	Bacteria	domain	1	Actinobacteria	phylum	0.99	Actinobacteria	class	0.99	Solirubrobacterales	order	0.95	Conexibacteraceae	family	0.91	Conexibacter	genus	0.91
41_ovlp_557223	Bacteria	domain	1	Firmicutes	phylum	0.67	Erysipelotrichia	class	0.59	Erysipelotrichales	order	0.59	Erysipelotrichaceae	family	0.59	Erysipelothrix	genus	0.53
41_ovlp_597711	Bacteria	domain	1	Proteobacteria	phylum	1	Betaproteobacteria	class	1	Burkholderiales	order	1	Alcaligenaceae	family	1	Achromobacter	genus	0.99
41_ovlp_683591	Bacteria	domain	0.94	Proteobacteria	phylum	0.34	Gammaproteobacteria	class	0.1	Pseudomonadales	order	0.09	Moraxellaceae	family	0.09	Perlucidibaca	genus	0.09
41_ovlp_706611	Bacteria	domain	1	Proteobacteria	phylum	1	Gammaproteobacteria	class	1	Pasteurellales	order	1	Pasteurellaceae	family	1	Haemophilus	genus	0.96
41_ovlp_717769	Bacteria	domain	1	Acidobacteria	phylum	0.82	Acidobacteria_Gp6	class	0.79	Gp6	order	0.79	Gp6	family	0.79	Gp6	genus	0.79
41_ovlp_755699	Bacteria	domain	1	Firmicutes	phylum	0.39	Clostridia	class	0.31	Clostridiales	order	0.28	Peptococcaceae I	family	0.02	Desulfitispora	genus	0.02
41_ovlp_765365	Bacteria	domain	1	Bacteroidetes	phylum	0.12	Bacteroidia	class	0.06	Bacteroidales	order	0.06	Bacteroidaceae	family	0.04	Anaerorhabdus	genus	0.04
41_ovlp_771958	Bacteria	domain	1	Actinobacteria	phylum	0.99	Actinobacteria	class	0.99	Solirubrobacterales	order	0.95	Solirubrobacteraceae	family	0.7	Solirubrobacter	genus	0.7
41_ovlp_835918	Bacteria	domain	1	Firmicutes	phylum	0.81	Clostridia	class	0.79	Clostridiales	order	0.79	Ruminococcaceae	family	0.64	Clostridium IV	genus	0.36
41_ovlp_841397	Bacteria	domain	1	Bacteroidetes	phylum	1	Flavobacteria	class	1	Flavobacteriales	order	1	Flavobacteriaceae	family	1	Myroides	genus	1
41_ovlp_841782	Bacteria	domain	1	Firmicutes	phylum	0.99	Negativicutes	class	0.96	Selenomonadales	order	0.96	Veillonellaceae	family	0.95	Dialister	genus	0.89
41_ovlp_856913	Bacteria	domain	1	Firmicutes	phylum	0.86	Erysipelotrichia	class	0.75	Erysipelotrichales	order	0.75	Erysipelotrichaceae	family	0.75	Clostridium XVIII	genus	0.45
41_ovlp_884093	Bacteria	domain	0.99	Synergistetes	phylum	0.4	Synergistia	class	0.4	Synergistales	order	0.4	Synergistaceae	family	0.4	Jonquetella	genus	0.11
41_ovlp_951166	Bacteria	domain	1	Bacteroidetes	phylum	0.94	Sphingobacteria	class	0.61	Sphingobacteriales	order	0.61	Saprospiraceae	family	0.2	Haliscomenobacter	genus	0.2
42_ovlp_3024	Bacteria	domain	0.99	Actinobacteria	phylum	0.91	Actinobacteria	class	0.91	Acidimicrobiales	order	0.59	Acidimicrobiaceae	family	0.43	Ferrithrix	genus	0.35
42_ovlp_3065	Bacteria	domain	0.96	Bacteroidetes	phylum	0.24	Bacteroidia	class	0.07	Bacteroidales	order	0.07	Bacteroidales_incertae_sedis	family	0.06	Phocaeicola	genus	0.06
42_ovlp_7368	Bacteria	domain	1	Firmicutes	phylum	1	Bacilli	class	0.94	Lactobacillales	order	0.93	Streptococcaceae	family	0.88	Lactococcus	genus	0.3
42_ovlp_9884	Bacteria	domain	1	Firmicutes	phylum	1	Negativicutes	class	0.89	Selenomonadales	order	0.89	Veillonellaceae	family	0.88	Propionispira	genus	0.31
42_ovlp_18769	Bacteria	domain	1	Bacteroidetes	phylum	1	Flavobacteria	class	1	Flavobacteriales	order	1	Flavobacteriaceae	family	1	Flavobacterium	genus	0.98
42_ovlp_20011	Bacteria	domain	1	Verrucomicrobia	phylum	1	Verrucomicrobiae	class	1	Verrucomicrobiales	order	1	Verrucomicrobiaceae	family	1	Luteolibacter	genus	1
42_ovlp_21332	Bacteria	domain	1	Bacteroidetes	phylum	1	Bacteroidia	class	1	Bacteroidales	order	1	Prevotellaceae	family	1	Prevotella	genus	1
42_ovlp_33208	Bacteria	domain	0.98	Firmicutes	phylum	0.76	Clostridia	class	0.42	Clostridiales	order	0.37	Ruminococcaceae	family	0.26	Saccharofermentans	genus	0.11
42_ovlp_36709	Bacteria	domain	1	Bacteroidetes	phylum	0.89	Flavobacteria	class	0.69	Flavobacteriales	order	0.69	Flavobacteriaceae	family	0.69	Leptobacterium	genus	0.24
42_ovlp_44830	Bacteria	domain	1	Bacteroidetes	phylum	1	Bacteroidia	class	0.94	Bacteroidales	order	0.94	Bacteroidaceae	family	0.63	Bacteroides	genus	0.63
42_ovlp_46812	Bacteria	domain	1	Firmicutes	phylum	0.99	Bacilli	class	0.94	Lactobacillales	order	0.88	Aerococcaceae	family	0.58	Facklamia	genus	0.37
42_ovlp_56564	Bacteria	domain	1	Actinobacteria	phylum	0.35	Actinobacteria	class	0.35	Euzebyales	order	0.08	Euzebyaceae	family	0.08	Euzebya	genus	0.08
42_ovlp_61399	Bacteria	domain	1	Proteobacteria	phylum	0.97	Deltaproteobacteria	class	0.96	Myxococcales	order	0.96	Cystobacteraceae	family	0.58	Archangium	genus	0.22
42_ovlp_120839	Bacteria	domain	1	Actinobacteria	phylum	1	Actinobacteria	class	1	Bifidobacteriales	order	1	Bifidobacteriaceae	family	1	Scardovia	genus	1
42_ovlp_126090	Bacteria	domain	1	Bacteroidetes	phylum	0.81	Sphingobacteria	class	0.69	Sphingobacteriales	order	0.69	Cyclobacteriaceae	family	0.32	Fontibacter	genus	0.28
42_ovlp_146964	Bacteria	domain	0.89	Proteobacteria	phylum	0.56	Gammaproteobacteria	class	0.27	Chromatiales	order	0.15	Chromatiaceae	family	0.1	Thiolamprovum	genus	0.02
42_ovlp_166207	Bacteria	domain	1	Bacteroidetes	phylum	1	Sphingobacteria	class	0.99	Sphingobacteriales	order	0.99	Sphingobacteriaceae	family	0.99	Sphingobacterium	genus	0.8
42_ovlp_227204	Bacteria	domain	1	Bacteroidetes	phylum	0.52	Bacteroidia	class	0.15	Bacteroidales	order	0.15	Marinilabiaceae	family	0.13	Alkaliflexus	genus	0.13
42_ovlp_232086	Bacteria	domain	0.86	Proteobacteria	phylum	0.27	Gammaproteobacteria	class	0.17	Alteromonadales	order	0.07	Moritellaceae	family	0.07	Paramoritella	genus	0.07
42_ovlp_236236	Bacteria	domain	1	Firmicutes	phylum	1	Clostridia	class	1	Clostridiales	order	1	Ruminococcaceae	family	1	Faecalibacterium	genus	1
42_ovlp_274384	Bacteria	domain	0.77	Proteobacteria	phylum	0.43	Betaproteobacteria	class	0.19	Methylophilales	order	0.18	Methylophilaceae	family	0.18	Methylotenera	genus	0.05
42_ovlp_306663	Bacteria	domain	1	Proteobacteria	phylum	1	Gammaproteobacteria	class	0.99	Pseudomonadales	order	0.98	Moraxellaceae	family	0.98	Psychrobacter	genus	0.98
42_ovlp_318963	Archaea	domain	0.18	Crenarchaeota	phylum	0.07	Thermoprotei	class	0.07	Sulfolobales	order	0.06	Sulfolobaceae	family	0.06	Stygiolobus	genus	0.06
42_ovlp_586669	Bacteria	domain	1	Actinobacteria	phylum	0.97	Actinobacteria	class	0.97	Solirubrobacterales	order	0.96	Conexibacteraceae	family	0.93	Conexibacter	genus	0.93
42_ovlp_766602	Bacteria	domain	1	Cyanobacteria/Chloroplast	phylum	0.85	Cyanobacteria	class	0.83	Family I	order	0.45	Family I	family	0.45	GpI	genus	0.45
42_ovlp_784495	Bacteria	domain	1	Firmicutes	phylum	0.99	Clostridia	class	0.99	Clostridiales	order	0.99	Clostridiales_Incertae Sedis XI	family	0.98	Peptoniphilus	genus	0.98
42_ovlp_909788	Bacteria	domain	0.69	Planctomycetes	phylum	0.06	Planctomycetacia	class	0.05	Planctomycetales	order	0.05	Planctomycetaceae	family	0.05	Schlesneria	genus	0.05
42_ovlp_912331	Bacteria	domain	1	Proteobacteria	phylum	0.98	Deltaproteobacteria	class	0.98	Myxococcales	order	0.98	Polyangiaceae	family	0.49	Byssovorax	genus	0.44
42_ovlp_978171	Bacteria	domain	1	Actinobacteria	phylum	1	Actinobacteria	class	1	Actinomycetales	order	1	Propionibacteriaceae	family	0.99	Propionibacterium	genus	0.98
42_ovlp_1048113	Bacteria	domain	1	Bacteroidetes	phylum	0.99	Flavobacteria	class	0.54	Flavobacteriales	order	0.54	Cryomorphaceae	family	0.47	Fluviicola	genus	0.22
43_ovlp_1852	Bacteria	domain	0.93	Verrucomicrobia	phylum	0.25	Verrucomicrobiae	class	0.17	Verrucomicrobiales	order	0.17	Verrucomicrobiaceae	family	0.17	Akkermansia	genus	0.12
43_ovlp_3827	Bacteria	domain	1	BRC1	phylum	0.95	BRC1_genera_incertae_sedis	class	0.95	BRC1_genera_incertae_sedis	order	0.95	BRC1_genera_incertae_sedis	family	0.95	BRC1_genera_incertae_sedis	genus	0.95
43_ovlp_4450	Bacteria	domain	1	Firmicutes	phylum	0.94	Erysipelotrichia	class	0.93	Erysipelotrichales	order	0.93	Erysipelotrichaceae	family	0.93	Clostridium XVIII	genus	0.63
43_ovlp_11615	Bacteria	domain	1	OD1	phylum	0.52	OD1_genera_incertae_sedis	class	0.52	OD1_genera_incertae_sedis	order	0.52	OD1_genera_incertae_sedis	family	0.52	OD1_genera_incertae_sedis	genus	0.52
43_ovlp_11708	Bacteria	domain	1	Cyanobacteria/Chloroplast	phylum	0.99	Chloroplast	class	0.99	Chloroplast	order	0.99	Chloroplast	family	0.99	Bacillariophyta	genus	0.99
43_ovlp_12031	Bacteria	domain	1	Actinobacteria	phylum	0.55	Actinobacteria	class	0.55	Actinomycetales	order	0.54	Intrasporangiaceae	family	0.35	Ornithinibacter	genus	0.29
43_ovlp_14679	Bacteria	domain	1	Chloroflexi	phylum	0.35	Thermomicrobia	class	0.24	Sphaerobacterales	order	0.22	Sphaerobacteraceae	family	0.22	Sphaerobacter	genus	0.22
43_ovlp_17807	Bacteria	domain	1	Firmicutes	phylum	1	Bacilli	class	1	Bacillales	order	1	Alicyclobacillaceae	family	1	Alicyclobacillus	genus	1
43_ovlp_24215	Bacteria	domain	0.98	Bacteroidetes	phylum	0.81	Sphingobacteria	class	0.54	Sphingobacteriales	order	0.54	Saprospiraceae	family	0.15	Haliscomenobacter	genus	0.15
43_ovlp_31014	Bacteria	domain	1	Firmicutes	phylum	1	Erysipelotrichia	class	0.99	Erysipelotrichales	order	0.99	Erysipelotrichaceae	family	0.99	Turicibacter	genus	0.99
43_ovlp_35721	Archaea	domain	0.12	Crenarchaeota	phylum	0.07	Thermoprotei	class	0.07	Sulfolobales	order	0.06	Sulfolobaceae	family	0.06	Stygiolobus	genus	0.06
43_ovlp_41220	Bacteria	domain	1	Firmicutes	phylum	1	Clostridia	class	1	Clostridiales	order	1	Clostridiales_Incertae Sedis XI	family	1	Parvimonas	genus	1
43_ovlp_41246	Bacteria	domain	0.98	Planctomycetes	phylum	0.18	Planctomycetacia	class	0.18	Planctomycetales	order	0.18	Planctomycetaceae	family	0.18	Isosphaera	genus	0.15
43_ovlp_50422	Bacteria	domain	0.99	Firmicutes	phylum	0.75	Erysipelotrichia	class	0.16	Erysipelotrichales	order	0.16	Erysipelotrichaceae	family	0.16	Allobaculum	genus	0.06
43_ovlp_50612	Bacteria	domain	1	Bacteroidetes	phylum	0.69	Sphingobacteria	class	0.65	Sphingobacteriales	order	0.65	Flammeovirgaceae	family	0.29	Persicobacter	genus	0.29
43_ovlp_52775	Bacteria	domain	1	Firmicutes	phylum	1	Bacilli	class	1	Bacillales	order	1	Bacillaceae 2	family	1	Salimicrobium	genus	1
43_ovlp_59307	Bacteria	domain	1	Firmicutes	phylum	0.47	Clostridia	class	0.46	Clostridiales	order	0.46	Ruminococcaceae	family	0.46	Pseudoflavonifractor	genus	0.45
43_ovlp_71581	Bacteria	domain	1	Actinobacteria	phylum	0.95	Actinobacteria	class	0.95	Nitriliruptorales	order	0.3	Nitriliruptoraceae	family	0.3	Nitriliruptor	genus	0.3
43_ovlp_82940	Bacteria	domain	0.99	Deinococcus-Thermus	phylum	0.94	Deinococci	class	0.94	Deinococcales	order	0.94	Deinococcaceae	family	0.94	Deinococcus	genus	0.91
43_ovlp_92007	Bacteria	domain	1	Proteobacteria	phylum	1	Gammaproteobacteria	class	1	Pseudomonadales	order	0.99	Moraxellaceae	family	0.99	Enhydrobacter	genus	0.97
43_ovlp_119110	Bacteria	domain	1	Proteobacteria	phylum	0.98	Betaproteobacteria	class	0.98	Burkholderiales	order	0.94	Sutterellaceae	family	0.78	Sutterella	genus	0.78
43_ovlp_124175	Bacteria	domain	1	Firmicutes	phylum	1	Negativicutes	class	0.98	Selenomonadales	order	0.98	Veillonellaceae	family	0.98	Veillonella	genus	0.86
43_ovlp_133814	Bacteria	domain	1	Cyanobacteria/Chloroplast	phylum	1	Cyanobacteria	class	0.89	Family I	order	0.86	Family I	family	0.86	GpI	genus	0.86
43_ovlp_135668	Bacteria	domain	1	Deinococcus-Thermus	phylum	0.7	Deinococci	class	0.7	Deinococcales	order	0.68	Deinococcaceae	family	0.68	Deinococcus	genus	0.59
43_ovlp_136434	Bacteria	domain	0.99	Firmicutes	phylum	0.31	Bacilli	class	0.12	Lactobacillales	order	0.12	Aerococcaceae	family	0.12	Abiotrophia	genus	0.1
43_ovlp_139197	Bacteria	domain	1	Deinococcus-Thermus	phylum	0.93	Deinococci	class	0.93	Deinococcales	order	0.93	Deinococcaceae	family	0.93	Deinococcus	genus	0.93
43_ovlp_149895	Bacteria	domain	1	Firmicutes	phylum	1	Bacilli	class	1	Bacillales	order	1	Bacillales_Incertae Sedis XI	family	1	Gemella	genus	1
43_ovlp_170856	Bacteria	domain	1	Proteobacteria	phylum	0.95	Gammaproteobacteria	class	0.89	Chromatiales	order	0.46	Chromatiaceae	family	0.3	Thiobaca	genus	0.22
43_ovlp_171862	Bacteria	domain	1	Proteobacteria	phylum	1	Alphaproteobacteria	class	1	Rhodospirillales	order	1	Acetobacteraceae	family	1	Gluconacetobacter	genus	0.41
43_ovlp_182292	Bacteria	domain	1	Bacteroidetes	phylum	1	Flavobacteria	class	1	Flavobacteriales	order	1	Flavobacteriaceae	family	1	Flavobacterium	genus	0.98
43_ovlp_183803	Bacteria	domain	1	Actinobacteria	phylum	1	Actinobacteria	class	1	Actinomycetales	order	1	Intrasporangiaceae	family	0.27	Phycicoccus	genus	0.09
43_ovlp_189804	Archaea	domain	0.17	Crenarchaeota	phylum	0.13	Thermoprotei	class	0.13	Acidilobales	order	0.1	Caldisphaeraceae	family	0.1	Caldisphaera	genus	0.1
43_ovlp_211886	Bacteria	domain	1	Proteobacteria	phylum	0.41	Deltaproteobacteria	class	0.35	Desulfovibrionales	order	0.08	Desulfovibrionaceae	family	0.08	Lawsonia	genus	0.08
43_ovlp_224133	Bacteria	domain	0.84	Proteobacteria	phylum	0.25	Gammaproteobacteria	class	0.11	Oceanospirillales	order	0.01	Oceanospirillaceae	family	0	Oleibacter	genus	0
43_ovlp_237238	Bacteria	domain	1	Proteobacteria	phylum	1	Gammaproteobacteria	class	1	Xanthomonadales	order	0.72	Sinobacteraceae	family	0.69	Singularimonas	genus	0.48
43_ovlp_242112	Bacteria	domain	0.78	Verrucomicrobia	phylum	0.06	Opitutae	class	0.03	Puniceicoccales	order	0.03	Puniceicoccaceae	family	0.03	Puniceicoccus	genus	0.03
43_ovlp_243406	Bacteria	domain	1	Firmicutes	phylum	1	Bacilli	class	0.97	Lactobacillales	order	0.97	Streptococcaceae	family	0.93	Streptococcus	genus	0.74
43_ovlp_244949	Bacteria	domain	1	Firmicutes	phylum	1	Clostridia	class	1	Clostridiales	order	1	Clostridiales_Incertae Sedis XI	family	0.98	Tissierella	genus	0.86
43_ovlp_256835	Bacteria	domain	1	Actinobacteria	phylum	1	Actinobacteria	class	1	Actinomycetales	order	1	Nocardioidaceae	family	0.55	Nocardioides	genus	0.46
43_ovlp_260085	Bacteria	domain	1	Proteobacteria	phylum	1	Epsilonproteobacteria	class	1	Campylobacterales	order	1	Campylobacteraceae	family	0.72	Arcobacter	genus	0.72
43_ovlp_261792	Archaea	domain	0.44	Crenarchaeota	phylum	0.32	Thermoprotei	class	0.32	Thermoproteales	order	0.14	Thermoproteaceae	family	0.14	Caldivirga	genus	0.13
43_ovlp_268565	Bacteria	domain	0.95	Bacteroidetes	phylum	0.23	Sphingobacteria	class	0.11	Sphingobacteriales	order	0.11	Flammeovirgaceae	family	0.03	Limibacter	genus	0.03
43_ovlp_276065	Bacteria	domain	1	Bacteroidetes	phylum	1	Bacteroidia	class	1	Bacteroidales	order	1	Bacteroidaceae	family	1	Bacteroides	genus	1
43_ovlp_282637	Bacteria	domain	0.87	Proteobacteria	phylum	0.33	Deltaproteobacteria	class	0.26	Desulfarculales	order	0.21	Desulfarculaceae	family	0.21	Desulfarculus	genus	0.21
43_ovlp_285700	Bacteria	domain	0.9	Proteobacteria	phylum	0.2	Deltaproteobacteria	class	0.07	Desulfurellales	order	0.07	Desulfurellaceae	family	0.07	Hippea	genus	0.07
43_ovlp_318388	Bacteria	domain	0.99	Actinobacteria	phylum	0.63	Actinobacteria	class	0.63	Solirubrobacterales	order	0.34	Conexibacteraceae	family	0.23	Conexibacter	genus	0.23
43_ovlp_318910	Bacteria	domain	1	Proteobacteria	phylum	0.63	Betaproteobacteria	class	0.32	Neisseriales	order	0.26	Neisseriaceae	family	0.26	Simonsiella	genus	0.07
43_ovlp_319755	Bacteria	domain	1	Proteobacteria	phylum	1	Betaproteobacteria	class	1	Burkholderiales	order	1	Oxalobacteraceae	family	1	Oxalicibacterium	genus	0.5
43_ovlp_338224	Bacteria	domain	1	Bacteroidetes	phylum	0.68	Sphingobacteria	class	0.3	Sphingobacteriales	order	0.3	Cytophagaceae	family	0.27	Meniscus	genus	0.27
43_ovlp_341812	Bacteria	domain	1	Bacteroidetes	phylum	0.9	Bacteroidia	class	0.77	Bacteroidales	order	0.77	Porphyromonadaceae	family	0.75	Barnesiella	genus	0.64
43_ovlp_350630	Bacteria	domain	1	Actinobacteria	phylum	1	Actinobacteria	class	1	Actinomycetales	order	1	Actinomycetaceae	family	1	Actinomyces	genus	1
43_ovlp_364903	Bacteria	domain	0.93	Lentisphaerae	phylum	0.02	Lentisphaeria	class	0.02	Lentisphaerales	order	0.02	Lentisphaeraceae	family	0.02	Lentisphaera	genus	0.02
43_ovlp_375625	Bacteria	domain	1	Proteobacteria	phylum	0.5	Deltaproteobacteria	class	0.33	Desulfobacterales	order	0.13	Desulfobulbaceae	family	0.08	Desulfurivibrio	genus	0.07
43_ovlp_397515	Archaea	domain	0.36	Crenarchaeota	phylum	0.21	Thermoprotei	class	0.21	Fervidicoccales	order	0.1	Fervidicoccaceae	family	0.1	Fervidicoccus	genus	0.1
43_ovlp_412867	Bacteria	domain	1	Firmicutes	phylum	1	Bacilli	class	1	Bacillales	order	1	Bacillales_Incertae Sedis XII	family	0.99	Exiguobacterium	genus	0.99
43_ovlp_438870	Bacteria	domain	1	Proteobacteria	phylum	1	Betaproteobacteria	class	1	Burkholderiales	order	1	Burkholderiaceae	family	1	Ralstonia	genus	0.97
43_ovlp_455464	Bacteria	domain	0.91	Proteobacteria	phylum	0.25	Alphaproteobacteria	class	0.12	Rhodobacterales	order	0.09	Rhodobacteraceae	family	0.09	Pelagibaca	genus	0.06
43_ovlp_472912	Bacteria	domain	1	Firmicutes	phylum	1	Bacilli	class	1	Bacillales	order	1	Paenibacillaceae 1	family	1	Paenibacillus	genus	1
43_ovlp_477789	Bacteria	domain	1	Proteobacteria	phylum	1	Gammaproteobacteria	class	1	Alteromonadales	order	0.45	Shewanellaceae	family	0.33	Shewanella	genus	0.33
43_ovlp_488961	Bacteria	domain	1	Actinobacteria	phylum	0.99	Actinobacteria	class	0.99	Actinomycetales	order	0.99	Nocardioidaceae	family	0.74	Nocardioides	genus	0.62
43_ovlp_507151	Bacteria	domain	1	Firmicutes	phylum	1	Negativicutes	class	0.98	Selenomonadales	order	0.98	Acidaminococcaceae	family	0.51	Succiniclasticum	genus	0.47
43_ovlp_509795	Bacteria	domain	1	Proteobacteria	phylum	1	Gammaproteobacteria	class	1	Pseudomonadales	order	0.99	Pseudomonadaceae	family	0.99	Pseudomonas	genus	0.96
43_ovlp_514223	Bacteria	domain	1	Actinobacteria	phylum	1	Actinobacteria	class	1	Actinomycetales	order	1	Micrococcaceae	family	0.58	Micrococcus	genus	0.28
43_ovlp_564628	Bacteria	domain	0.94	Bacteroidetes	phylum	0.26	Sphingobacteria	class	0.12	Sphingobacteriales	order	0.12	Cyclobacteriaceae	family	0.03	Nitritalea	genus	0.03
43_ovlp_580263	Bacteria	domain	1	Proteobacteria	phylum	1	Betaproteobacteria	class	1	Methylophilales	order	1	Methylophilaceae	family	1	Methylophilus	genus	0.99
44_ovlp_32965	Bacteria	domain	1	Firmicutes	phylum	0.88	Clostridia	class	0.82	Clostridiales	order	0.82	Clostridiales_Incertae Sedis XI	family	0.54	Parvimonas	genus	0.23
44_ovlp_33987	Bacteria	domain	1	Proteobacteria	phylum	1	Betaproteobacteria	class	1	Burkholderiales	order	0.98	Comamonadaceae	family	0.95	Albidiferax	genus	0.43
44_ovlp_41299	Bacteria	domain	1	Firmicutes	phylum	0.88	Negativicutes	class	0.23	Selenomonadales	order	0.23	Veillonellaceae	family	0.23	Pelosinus	genus	0.09
44_ovlp_86806	Bacteria	domain	1	Bacteroidetes	phylum	0.94	Sphingobacteria	class	0.94	Sphingobacteriales	order	0.94	Cytophagaceae	family	0.76	Spirosoma	genus	0.31
44_ovlp_91797	Bacteria	domain	1	Proteobacteria	phylum	1	Betaproteobacteria	class	1	Hydrogenophilales	order	1	Hydrogenophilaceae	family	1	Hydrogenophilus	genus	1
44_ovlp_111814	Bacteria	domain	1	Deinococcus-Thermus	phylum	0.98	Deinococci	class	0.98	Deinococcales	order	0.94	Deinococcaceae	family	0.94	Deinococcus	genus	0.93
44_ovlp_133302	Bacteria	domain	1	Bacteroidetes	phylum	0.57	Flavobacteria	class	0.37	Flavobacteriales	order	0.37	Flavobacteriaceae	family	0.35	Kriegella	genus	0.21
44_ovlp_164226	Bacteria	domain	1	Cyanobacteria/Chloroplast	phylum	0.76	Chloroplast	class	0.75	Chloroplast	order	0.75	Chloroplast	family	0.75	Bangiophyceae	genus	0.63
44_ovlp_182904	Bacteria	domain	1	Proteobacteria	phylum	1	Alphaproteobacteria	class	1	Rhizobiales	order	1	Methylobacteriaceae	family	0.8	Methylobacterium	genus	0.79
44_ovlp_190340	Bacteria	domain	1	Firmicutes	phylum	1	Clostridia	class	1	Clostridiales	order	1	Clostridiales_Incertae Sedis XI	family	1	Finegoldia	genus	1
44_ovlp_205521	Bacteria	domain	1	Proteobacteria	phylum	1	Alphaproteobacteria	class	1	Caulobacterales	order	1	Caulobacteraceae	family	1	Brevundimonas	genus	0.44
44_ovlp_254427	Bacteria	domain	1	Acidobacteria	phylum	1	Acidobacteria_Gp4	class	1	Gp4	order	1	Gp4	family	1	Gp4	genus	1
45_ovlp_17148	Bacteria	domain	1	Proteobacteria	phylum	0.84	Deltaproteobacteria	class	0.83	Desulfovibrionales	order	0.81	Desulfovibrionaceae	family	0.49	Desulfovibrio	genus	0.29
45_ovlp_35243	Bacteria	domain	1	Firmicutes	phylum	0.93	Clostridia	class	0.88	Clostridiales	order	0.88	Ruminococcaceae	family	0.27	Clostridium IV	genus	0.24
45_ovlp_76705	Bacteria	domain	1	Proteobacteria	phylum	0.43	Alphaproteobacteria	class	0.19	Rhodospirillales	order	0.16	Acetobacteraceae	family	0.16	Craurococcus	genus	0.12
45_ovlp_90725	Bacteria	domain	1	Firmicutes	phylum	0.6	Erysipelotrichia	class	0.37	Erysipelotrichales	order	0.37	Erysipelotrichaceae	family	0.37	Coprobacillus	genus	0.28
45_ovlp_109227	Bacteria	domain	1	Firmicutes	phylum	0.55	Erysipelotrichia	class	0.47	Erysipelotrichales	order	0.47	Erysipelotrichaceae	family	0.47	Holdemania	genus	0.38
45_ovlp_137226	Bacteria	domain	1	Synergistetes	phylum	0.31	Synergistia	class	0.31	Synergistales	order	0.31	Synergistaceae	family	0.31	Pyramidobacter	genus	0.04
45_ovlp_228691	Bacteria	domain	1	Firmicutes	phylum	0.64	Clostridia	class	0.43	Clostridiales	order	0.43	Gracilibacteraceae	family	0.18	Gracilibacter	genus	0.14
45_ovlp_253584	Bacteria	domain	1	Firmicutes	phylum	0.97	Clostridia	class	0.56	Clostridiales	order	0.53	Lachnospiraceae	family	0.53	Robinsoniella	genus	0.06
45_ovlp_265207	Bacteria	domain	0.98	Bacteroidetes	phylum	0.75	Bacteroidia	class	0.6	Bacteroidales	order	0.6	Prevotellaceae	family	0.12	Xylanibacter	genus	0.12
45_ovlp_301033	Bacteria	domain	0.99	Bacteroidetes	phylum	0.92	Bacteroidia	class	0.75	Bacteroidales	order	0.75	Porphyromonadaceae	family	0.7	Barnesiella	genus	0.5
45_ovlp_409464	Bacteria	domain	0.99	Firmicutes	phylum	0.41	Clostridia	class	0.38	Clostridiales	order	0.38	Ruminococcaceae	family	0.24	Acetivibrio	genus	0.12
45_ovlp_419402	Bacteria	domain	1	Firmicutes	phylum	0.7	Clostridia	class	0.66	Clostridiales	order	0.66	Ruminococcaceae	family	0.48	Clostridium IV	genus	0.17
45_ovlp_436760	Bacteria	domain	1	Bacteroidetes	phylum	1	Bacteroidia	class	1	Bacteroidales	order	1	Porphyromonadaceae	family	1	Butyricimonas	genus	1
45_ovlp_490588	Bacteria	domain	1	Firmicutes	phylum	0.61	Clostridia	class	0.59	Clostridiales	order	0.58	Peptococcaceae I	family	0.2	Desulfitispora	genus	0.2
45_ovlp_527015	Bacteria	domain	1	Firmicutes	phylum	0.83	Clostridia	class	0.83	Clostridiales	order	0.83	Ruminococcaceae	family	0.82	Anaerotruncus	genus	0.73
45_ovlp_561750	Bacteria	domain	1	Bacteroidetes	phylum	0.33	Sphingobacteria	class	0.32	Sphingobacteriales	order	0.32	Chitinophagaceae	family	0.07	Parasegetibacter	genus	0.07
45_ovlp_702477	Bacteria	domain	1	Bacteroidetes	phylum	1	Bacteroidia	class	1	Bacteroidales	order	1	Porphyromonadaceae	family	1	Parabacteroides	genus	1
45_ovlp_736851	Bacteria	domain	0.99	Proteobacteria	phylum	0.31	Alphaproteobacteria	class	0.09	Rhizobiales	order	0.09	Methylocystaceae	family	0.08	Terasakiella	genus	0.08
45_ovlp_777486	Bacteria	domain	0.87	Proteobacteria	phylum	0.35	Betaproteobacteria	class	0.23	Burkholderiales	order	0.18	Comamonadaceae	family	0.1	Kinneretia	genus	0.03
45_ovlp_796084	Bacteria	domain	1	Verrucomicrobia	phylum	1	Verrucomicrobiae	class	1	Verrucomicrobiales	order	1	Verrucomicrobiaceae	family	1	Akkermansia	genus	1
45_ovlp_800891	Bacteria	domain	1	Firmicutes	phylum	0.98	Clostridia	class	0.98	Clostridiales	order	0.98	Ruminococcaceae	family	0.92	Acetivibrio	genus	0.69
45_ovlp_991102	Bacteria	domain	1	Actinobacteria	phylum	0.13	Actinobacteria	class	0.13	Coriobacteriales	order	0.13	Coriobacteriaceae	family	0.13	Gordonibacter	genus	0.13
46_ovlp_82078	Bacteria	domain	0.99	Firmicutes	phylum	0.7	Erysipelotrichia	class	0.23	Erysipelotrichales	order	0.23	Erysipelotrichaceae	family	0.23	Catenibacterium	genus	0.07
46_ovlp_82360	Bacteria	domain	1	Firmicutes	phylum	0.99	Clostridia	class	0.97	Clostridiales	order	0.97	Ruminococcaceae	family	0.42	Clostridium IV	genus	0.42
46_ovlp_90916	Bacteria	domain	1	Firmicutes	phylum	0.81	Clostridia	class	0.8	Clostridiales	order	0.8	Ruminococcaceae	family	0.73	Oscillibacter	genus	0.56
46_ovlp_106319	Bacteria	domain	1	Firmicutes	phylum	0.66	Clostridia	class	0.62	Clostridiales	order	0.57	Ruminococcaceae	family	0.42	Acetanaerobacterium	genus	0.05
46_ovlp_109873	Bacteria	domain	1	Firmicutes	phylum	0.91	Clostridia	class	0.9	Clostridiales	order	0.85	Clostridiaceae 2	family	0.34	Tindallia	genus	0.31
46_ovlp_111890	Bacteria	domain	1	Firmicutes	phylum	0.99	Clostridia	class	0.99	Clostridiales	order	0.99	Ruminococcaceae	family	0.98	Ruminococcus	genus	0.98
46_ovlp_150374	Bacteria	domain	0.98	Firmicutes	phylum	0.3	Erysipelotrichia	class	0.11	Erysipelotrichales	order	0.11	Erysipelotrichaceae	family	0.11	Coprobacillus	genus	0.1
46_ovlp_201276	Bacteria	domain	1	Firmicutes	phylum	1	Bacilli	class	1	Bacillales	order	1	Staphylococcaceae	family	1	Jeotgalicoccus	genus	1
46_ovlp_212486	Bacteria	domain	1	Firmicutes	phylum	1	Bacilli	class	1	Lactobacillales	order	1	Streptococcaceae	family	1	Streptococcus	genus	0.99
46_ovlp_217639	Bacteria	domain	1	Firmicutes	phylum	0.62	Clostridia	class	0.61	Clostridiales	order	0.6	Ruminococcaceae	family	0.41	Clostridium III	genus	0.21
46_ovlp_261294	Bacteria	domain	0.98	Firmicutes	phylum	0.59	Bacilli	class	0.16	Bacillales	order	0.15	Thermoactinomycetaceae 1	family	0.11	Desmospora	genus	0.11
46_ovlp_267274	Bacteria	domain	1	Bacteroidetes	phylum	0.62	Sphingobacteria	class	0.55	Sphingobacteriales	order	0.55	Flammeovirgaceae	family	0.32	Reichenbachiella	genus	0.31
46_ovlp_287456	Archaea	domain	0.19	Crenarchaeota	phylum	0.1	Thermoprotei	class	0.1	Sulfolobales	order	0.07	Sulfolobaceae	family	0.07	Stygiolobus	genus	0.06
46_ovlp_301195	Bacteria	domain	1	Firmicutes	phylum	0.7	Clostridia	class	0.52	Clostridiales	order	0.5	Clostridiales_Incertae Sedis XIII	family	0.12	Anaerovorax	genus	0.12
46_ovlp_339763	Bacteria	domain	0.99	Bacteroidetes	phylum	0.99	Sphingobacteria	class	0.95	Sphingobacteriales	order	0.95	Cyclobacteriaceae	family	0.77	Nitritalea	genus	0.75
46_ovlp_373873	Bacteria	domain	1	Bacteroidetes	phylum	1	Bacteroidia	class	1	Bacteroidales	order	1	Bacteroidaceae	family	1	Bacteroides	genus	1
46_ovlp_382697	Bacteria	domain	1	Proteobacteria	phylum	0.52	Deltaproteobacteria	class	0.52	Desulfuromonadales	order	0.39	Geobacteraceae	family	0.38	Geopsychrobacter	genus	0.3
46_ovlp_401487	Bacteria	domain	0.99	Firmicutes	phylum	0.79	Clostridia	class	0.78	Clostridiales	order	0.78	Lachnospiraceae	family	0.53	Syntrophococcus	genus	0.13
46_ovlp_427144	Bacteria	domain	1	Bacteroidetes	phylum	1	Bacteroidia	class	1	Bacteroidales	order	1	Rikenellaceae	family	1	Alistipes	genus	1
46_ovlp_465438	Bacteria	domain	1	Firmicutes	phylum	0.67	Erysipelotrichia	class	0.35	Erysipelotrichales	order	0.35	Erysipelotrichaceae	family	0.35	Catenibacterium	genus	0.18
46_ovlp_539967	Bacteria	domain	0.98	Bacteroidetes	phylum	0.88	Bacteroidia	class	0.61	Bacteroidales	order	0.61	Porphyromonadaceae	family	0.49	Tannerella	genus	0.09
46_ovlp_626456	Bacteria	domain	1	Bacteroidetes	phylum	0.32	Sphingobacteria	class	0.24	Sphingobacteriales	order	0.24	Cytophagaceae	family	0.08	Leadbetterella	genus	0.06
46_ovlp_661727	Bacteria	domain	1	Firmicutes	phylum	0.44	Clostridia	class	0.42	Clostridiales	order	0.42	Ruminococcaceae	family	0.27	Fastidiosipila	genus	0.06
46_ovlp_678930	Bacteria	domain	1	Proteobacteria	phylum	0.99	Gammaproteobacteria	class	0.99	Aeromonadales	order	0.78	Succinivibrionaceae	family	0.78	Succinivibrio	genus	0.77
46_ovlp_684487	Bacteria	domain	1	Bacteroidetes	phylum	1	Bacteroidia	class	1	Bacteroidales	order	1	Bacteroidaceae	family	1	Bacteroides	genus	1
46_ovlp_903893	Bacteria	domain	1	Bacteroidetes	phylum	0.32	Sphingobacteria	class	0.32	Sphingobacteriales	order	0.32	Flammeovirgaceae	family	0.12	Perexilibacter	genus	0.12
47_ovlp_142361	Bacteria	domain	1	Firmicutes	phylum	0.92	Clostridia	class	0.92	Clostridiales	order	0.92	Ruminococcaceae	family	0.92	Flavonifractor	genus	0.52
47_ovlp_150990	Bacteria	domain	1	Firmicutes	phylum	0.95	Clostridia	class	0.91	Clostridiales	order	0.73	Eubacteriaceae	family	0.24	Eubacterium	genus	0.23
47_ovlp_271583	Bacteria	domain	0.99	Bacteroidetes	phylum	0.9	Bacteroidia	class	0.79	Bacteroidales	order	0.79	Porphyromonadaceae	family	0.74	Barnesiella	genus	0.33
47_ovlp_308147	Bacteria	domain	1	Bacteroidetes	phylum	1	Bacteroidia	class	1	Bacteroidales	order	1	Prevotellaceae	family	1	Prevotella	genus	0.68
47_ovlp_340219	Bacteria	domain	1	Firmicutes	phylum	0.59	Clostridia	class	0.5	Clostridiales	order	0.47	Lachnospiraceae	family	0.17	Moryella	genus	0.12
47_ovlp_443205	Bacteria	domain	1	Firmicutes	phylum	1	Negativicutes	class	1	Selenomonadales	order	1	Acidaminococcaceae	family	1	Phascolarctobacterium	genus	1
47_ovlp_488279	Bacteria	domain	1	Firmicutes	phylum	1	Clostridia	class	1	Clostridiales	order	1	Lachnospiraceae	family	1	Clostridium XlVa	genus	0.69
47_ovlp_615017	Bacteria	domain	1	Firmicutes	phylum	0.78	Clostridia	class	0.76	Clostridiales	order	0.72	Ruminococcaceae	family	0.53	Saccharofermentans	genus	0.25
47_ovlp_638047	Bacteria	domain	0.99	Bacteroidetes	phylum	0.94	Sphingobacteria	class	0.39	Sphingobacteriales	order	0.39	Cytophagaceae	family	0.27	Meniscus	genus	0.24
47_ovlp_777815	Bacteria	domain	1	Bacteroidetes	phylum	0.93	Bacteroidia	class	0.83	Bacteroidales	order	0.83	Porphyromonadaceae	family	0.74	Tannerella	genus	0.3
47_ovlp_812863	Bacteria	domain	1	Firmicutes	phylum	0.8	Clostridia	class	0.62	Clostridiales	order	0.62	Clostridiaceae 1	family	0.31	Anaerobacter	genus	0.06
48_ovlp_120580	Bacteria	domain	1	Firmicutes	phylum	0.98	Erysipelotrichia	class	0.81	Erysipelotrichales	order	0.81	Erysipelotrichaceae	family	0.81	Erysipelotrichaceae_incertae_sedis	genus	0.79
48_ovlp_274477	Bacteria	domain	1	Firmicutes	phylum	0.9	Erysipelotrichia	class	0.6	Erysipelotrichales	order	0.6	Erysipelotrichaceae	family	0.6	Erysipelotrichaceae_incertae_sedis	genus	0.41
48_ovlp_288532	Bacteria	domain	1	Firmicutes	phylum	1	Clostridia	class	1	Clostridiales	order	1	Eubacteriaceae	family	0.81	Anaerofustis	genus	0.72
48_ovlp_356358	Bacteria	domain	1	Deinococcus-Thermus	phylum	1	Deinococci	class	1	Deinococcales	order	1	Deinococcaceae	family	1	Deinococcus	genus	1
48_ovlp_465213	Bacteria	domain	1	Firmicutes	phylum	0.67	Clostridia	class	0.43	Clostridiales	order	0.32	Lachnospiraceae	family	0.17	Cellulosilyticum	genus	0.16
48_ovlp_671228	Archaea	domain	0.15	Euryarchaeota	phylum	0.13	Methanomicrobia	class	0.08	Methanomicrobiales	order	0.07	Methanomicrobiaceae	family	0.06	Methanolacinia	genus	0.06
48_ovlp_866347	Bacteria	domain	1	Chloroflexi	phylum	0.44	Thermomicrobia	class	0.15	Sphaerobacterales	order	0.15	Sphaerobacteraceae	family	0.15	Sphaerobacter	genus	0.15
49_ovlp_42925	Bacteria	domain	1	Firmicutes	phylum	0.79	Clostridia	class	0.79	Clostridiales	order	0.79	Ruminococcaceae	family	0.47	Clostridium IV	genus	0.15
49_ovlp_84127	Bacteria	domain	1	Bacteroidetes	phylum	0.35	Flavobacteria	class	0.13	Flavobacteriales	order	0.13	Cryomorphaceae	family	0.13	Wandonia	genus	0.1
49_ovlp_208094	Bacteria	domain	1	Firmicutes	phylum	0.83	Clostridia	class	0.79	Clostridiales	order	0.75	Ruminococcaceae	family	0.48	Anaerotruncus	genus	0.25
49_ovlp_229211	Bacteria	domain	1	Synergistetes	phylum	0.32	Synergistia	class	0.32	Synergistales	order	0.32	Synergistaceae	family	0.32	Jonquetella	genus	0.07
49_ovlp_376797	Bacteria	domain	1	Bacteroidetes	phylum	1	Bacteroidia	class	0.9	Bacteroidales	order	0.9	Rikenellaceae	family	0.89	Alistipes	genus	0.53
49_ovlp_515198	Bacteria	domain	1	Bacteroidetes	phylum	0.97	Bacteroidia	class	0.85	Bacteroidales	order	0.85	Porphyromonadaceae	family	0.84	Barnesiella	genus	0.67
49_ovlp_529584	Bacteria	domain	1	Firmicutes	phylum	0.63	Clostridia	class	0.61	Clostridiales	order	0.55	Ruminococcaceae	family	0.36	Clostridium IV	genus	0.18
49_ovlp_553789	Bacteria	domain	1	Bacteroidetes	phylum	0.85	Bacteroidia	class	0.66	Bacteroidales	order	0.66	Porphyromonadaceae	family	0.25	Tannerella	genus	0.11
49_ovlp_560399	Bacteria	domain	1	Firmicutes	phylum	0.42	Clostridia	class	0.37	Clostridiales	order	0.35	Ruminococcaceae	family	0.29	Flavonifractor	genus	0.09
49_ovlp_567521	Bacteria	domain	1	Firmicutes	phylum	1	Clostridia	class	0.97	Clostridiales	order	0.97	Eubacteriaceae	family	0.79	Eubacterium	genus	0.79
49_ovlp_736474	Bacteria	domain	1	Bacteroidetes	phylum	1	Bacteroidia	class	0.71	Bacteroidales	order	0.71	Porphyromonadaceae	family	0.71	Barnesiella	genus	0.41
49_ovlp_773096	Archaea	domain	0.23	Euryarchaeota	phylum	0.13	Methanomicrobia	class	0.1	Methanosarcinales	order	0.08	Methermicoccaceae	family	0.07	Methermicoccus	genus	0.07
50_ovlp_23157	Bacteria	domain	1	Firmicutes	phylum	0.82	Clostridia	class	0.82	Clostridiales	order	0.82	Ruminococcaceae	family	0.71	Oscillibacter	genus	0.55
50_ovlp_260811	Bacteria	domain	0.98	Lentisphaerae	phylum	0.25	Lentisphaeria	class	0.25	Lentisphaerales	order	0.25	Lentisphaeraceae	family	0.25	Lentisphaera	genus	0.25
50_ovlp_325872	Bacteria	domain	1	Bacteroidetes	phylum	1	Bacteroidia	class	1	Bacteroidales	order	1	Porphyromonadaceae	family	1	Butyricimonas	genus	1
50_ovlp_408726	Bacteria	domain	0.98	Bacteroidetes	phylum	0.92	Bacteroidia	class	0.66	Bacteroidales	order	0.66	Prevotellaceae	family	0.5	Hallella	genus	0.4
50_ovlp_506017	Bacteria	domain	1	Actinobacteria	phylum	0.8	Actinobacteria	class	0.8	Coriobacteriales	order	0.57	Coriobacteriaceae	family	0.57	Eggerthella	genus	0.4
50_ovlp_536036	Bacteria	domain	1	Firmicutes	phylum	0.89	Clostridia	class	0.89	Clostridiales	order	0.83	Ruminococcaceae	family	0.75	Hydrogenoanaerobacterium	genus	0.36
50_ovlp_584439	Bacteria	domain	1	Proteobacteria	phylum	1	Gammaproteobacteria	class	1	Pasteurellales	order	1	Pasteurellaceae	family	1	Aggregatibacter	genus	0.22
51_ovlp_35066	Bacteria	domain	1	Bacteroidetes	phylum	1	Bacteroidia	class	1	Bacteroidales	order	1	Bacteroidaceae	family	1	Bacteroides	genus	1
51_ovlp_53809	Archaea	domain	0.18	Crenarchaeota	phylum	0.1	Thermoprotei	class	0.1	Sulfolobales	order	0.09	Sulfolobaceae	family	0.09	Stygiolobus	genus	0.09
51_ovlp_87026	Bacteria	domain	1	Firmicutes	phylum	1	Erysipelotrichia	class	1	Erysipelotrichales	order	1	Erysipelotrichaceae	family	1	Clostridium XVIII	genus	1
51_ovlp_106630	Bacteria	domain	1	Bacteroidetes	phylum	0.95	Flavobacteria	class	0.73	Flavobacteriales	order	0.73	Flavobacteriaceae	family	0.66	Lutaonella	genus	0.15
51_ovlp_137731	Bacteria	domain	1	Bacteroidetes	phylum	0.97	Bacteroidia	class	0.91	Bacteroidales	order	0.91	Porphyromonadaceae	family	0.85	Barnesiella	genus	0.56
51_ovlp_161811	Bacteria	domain	1	Firmicutes	phylum	0.98	Clostridia	class	0.97	Clostridiales	order	0.97	Ruminococcaceae	family	0.9	Anaerofilum	genus	0.7
51_ovlp_199549	Bacteria	domain	1	Firmicutes	phylum	0.76	Clostridia	class	0.71	Clostridiales	order	0.71	Ruminococcaceae	family	0.65	Saccharofermentans	genus	0.63
51_ovlp_305233	Bacteria	domain	1	Firmicutes	phylum	0.75	Clostridia	class	0.73	Clostridiales	order	0.71	Ruminococcaceae	family	0.63	Oscillibacter	genus	0.57
51_ovlp_373834	Bacteria	domain	1	Firmicutes	phylum	0.66	Clostridia	class	0.58	Clostridiales	order	0.58	Ruminococcaceae	family	0.5	Saccharofermentans	genus	0.08
51_ovlp_405279	Bacteria	domain	1	Proteobacteria	phylum	0.77	Deltaproteobacteria	class	0.73	Desulfuromonadales	order	0.49	Geobacteraceae	family	0.28	Geopsychrobacter	genus	0.28
51_ovlp_406422	Bacteria	domain	0.96	Bacteroidetes	phylum	0.87	Bacteroidia	class	0.73	Bacteroidales	order	0.73	Porphyromonadaceae	family	0.69	Butyricimonas	genus	0.4
51_ovlp_471272	Bacteria	domain	1	Proteobacteria	phylum	0.74	Deltaproteobacteria	class	0.7	Bdellovibrionales	order	0.54	Bdellovibrionaceae	family	0.54	Vampirovibrio	genus	0.54
51_ovlp_535099	Bacteria	domain	0.99	Firmicutes	phylum	0.61	Clostridia	class	0.51	Clostridiales	order	0.5	Ruminococcaceae	family	0.41	Saccharofermentans	genus	0.18
51_ovlp_556076	Bacteria	domain	1	Firmicutes	phylum	0.5	Erysipelotrichia	class	0.36	Erysipelotrichales	order	0.36	Erysipelotrichaceae	family	0.36	Allobaculum	genus	0.2
51_ovlp_582113	Bacteria	domain	1	Firmicutes	phylum	0.55	Clostridia	class	0.52	Clostridiales	order	0.5	Ruminococcaceae	family	0.46	Clostridium IV	genus	0.22
51_ovlp_586729	Bacteria	domain	1	Firmicutes	phylum	0.56	Clostridia	class	0.54	Clostridiales	order	0.53	Clostridiales_Incertae Sedis XI	family	0.11	Finegoldia	genus	0.1
51_ovlp_632944	Bacteria	domain	1	Bacteroidetes	phylum	1	Sphingobacteria	class	0.99	Sphingobacteriales	order	0.99	Chitinophagaceae	family	0.98	Hydrotalea	genus	0.96
51_ovlp_733536	Bacteria	domain	1	Actinobacteria	phylum	1	Actinobacteria	class	1	Coriobacteriales	order	1	Coriobacteriaceae	family	1	Enterorhabdus	genus	0.91
51_ovlp_749143	Bacteria	domain	1	Bacteroidetes	phylum	0.99	Bacteroidia	class	0.93	Bacteroidales	order	0.93	Prevotellaceae	family	0.89	Xylanibacter	genus	0.66
51_ovlp_770531	Bacteria	domain	1	Bacteroidetes	phylum	1	Bacteroidia	class	1	Bacteroidales	order	1	Rikenellaceae	family	0.99	Rikenella	genus	0.86
51_ovlp_838553	Bacteria	domain	1	Firmicutes	phylum	0.37	Clostridia	class	0.36	Clostridiales	order	0.36	Ruminococcaceae	family	0.27	Flavonifractor	genus	0.13
51_ovlp_877777	Bacteria	domain	1	Bacteroidetes	phylum	1	Bacteroidia	class	1	Bacteroidales	order	1	Bacteroidaceae	family	1	Bacteroides	genus	1
52_ovlp_243101	Bacteria	domain	1	Bacteroidetes	phylum	0.97	Bacteroidia	class	0.93	Bacteroidales	order	0.93	Porphyromonadaceae	family	0.81	Odoribacter	genus	0.55
52_ovlp_294698	Bacteria	domain	1	Proteobacteria	phylum	0.97	Betaproteobacteria	class	0.93	Burkholderiales	order	0.92	Sutterellaceae	family	0.84	Parasutterella	genus	0.84
52_ovlp_309635	Bacteria	domain	1	Firmicutes	phylum	1	Clostridia	class	1	Clostridiales	order	1	Peptostreptococcaceae	family	1	Clostridium XI	genus	1
52_ovlp_310567	Bacteria	domain	1	Bacteroidetes	phylum	0.37	Sphingobacteria	class	0.17	Sphingobacteriales	order	0.17	Saprospiraceae	family	0.08	Haliscomenobacter	genus	0.08
52_ovlp_335960	Bacteria	domain	1	Proteobacteria	phylum	1	Gammaproteobacteria	class	1	Oceanospirillales	order	1	Halomonadaceae	family	1	Halomonas	genus	1
52_ovlp_350997	Bacteria	domain	1	Bacteroidetes	phylum	0.98	Bacteroidia	class	0.88	Bacteroidales	order	0.88	Porphyromonadaceae	family	0.7	Tannerella	genus	0.24
52_ovlp_353712	Bacteria	domain	1	Tenericutes	phylum	0.89	Mollicutes	class	0.89	Anaeroplasmatales	order	0.85	Anaeroplasmataceae	family	0.85	Anaeroplasma	genus	0.84
52_ovlp_388446	Bacteria	domain	1	Bacteroidetes	phylum	1	Bacteroidia	class	0.98	Bacteroidales	order	0.98	Bacteroidaceae	family	0.53	Bacteroides	genus	0.53
52_ovlp_416634	Bacteria	domain	1	Actinobacteria	phylum	0.96	Actinobacteria	class	0.96	Actinomycetales	order	0.94	Propionibacteriaceae	family	0.66	Propionimicrobium	genus	0.19
52_ovlp_506632	Bacteria	domain	1	Firmicutes	phylum	0.86	Clostridia	class	0.84	Clostridiales	order	0.83	Ruminococcaceae	family	0.83	Oscillibacter	genus	0.27
52_ovlp_569068	Bacteria	domain	1	Firmicutes	phylum	0.62	Clostridia	class	0.62	Clostridiales	order	0.6	Incertae Sedis XI	family	0.24	Anaerosphaera	genus	0.24
52_ovlp_644967	Bacteria	domain	0.86	Firmicutes	phylum	0.18	Negativicutes	class	0.08	Selenomonadales	order	0.08	Veillonellaceae	family	0.08	Centipeda	genus	0.03
52_ovlp_683671	Bacteria	domain	1	Firmicutes	phylum	0.62	Clostridia	class	0.62	Clostridiales	order	0.58	Ruminococcaceae	family	0.57	Papillibacter	genus	0.19
52_ovlp_734150	Bacteria	domain	0.98	Bacteroidetes	phylum	0.88	Bacteroidia	class	0.77	Bacteroidales	order	0.77	Porphyromonadaceae	family	0.7	Butyricimonas	genus	0.37
52_ovlp_784968	Bacteria	domain	1	Firmicutes	phylum	0.61	Clostridia	class	0.61	Clostridiales	order	0.6	Incertae Sedis XI	family	0.29	Anaerosphaera	genus	0.29
52_ovlp_834985	Bacteria	domain	1	Bacteroidetes	phylum	0.9	Bacteroidia	class	0.83	Bacteroidales	order	0.83	Porphyromonadaceae	family	0.83	Barnesiella	genus	0.52
52_ovlp_947438	Bacteria	domain	1	Bacteroidetes	phylum	1	Bacteroidia	class	1	Bacteroidales	order	1	Bacteroidaceae	family	1	Bacteroides	genus	1
53_ovlp_1523	Bacteria	domain	1	Firmicutes	phylum	1	Bacilli	class	0.99	Bacillales	order	0.91	Bacillaceae 1	family	0.86	Bacillus	genus	0.53
53_ovlp_228449	Bacteria	domain	0.96	Proteobacteria	phylum	0.67	Alphaproteobacteria	class	0.41	Rhodospirillales	order	0.11	Rhodospirillaceae	family	0.07	Tistrella	genus	0.02
53_ovlp_291752	Bacteria	domain	1	Proteobacteria	phylum	1	Betaproteobacteria	class	1	Burkholderiales	order	1	Alcaligenaceae	family	1	Oligella	genus	1
53_ovlp_481916	Bacteria	domain	1	Cyanobacteria/Chloroplast	phylum	1	Chloroplast	class	1	Chloroplast	order	1	Chloroplast	family	1	Streptophyta	genus	0.99
53_ovlp_686658	Bacteria	domain	1	Bacteroidetes	phylum	1	Sphingobacteria	class	0.99	Sphingobacteriales	order	0.99	Sphingobacteriaceae	family	0.99	Sphingobacterium	genus	0.98
53_ovlp_728104	Bacteria	domain	0.97	Proteobacteria	phylum	0.67	Alphaproteobacteria	class	0.47	Rhodospirillales	order	0.19	Rhodospirillaceae	family	0.11	Tistrella	genus	0.03
53_ovlp_765063	Bacteria	domain	1	Bacteroidetes	phylum	0.99	Bacteroidia	class	0.96	Bacteroidales	order	0.96	Porphyromonadaceae	family	0.89	Dysgonomonas	genus	0.34
53_ovlp_790292	Bacteria	domain	0.85	Planctomycetes	phylum	0.12	Planctomycetacia	class	0.11	Planctomycetales	order	0.11	Planctomycetaceae	family	0.11	Isosphaera	genus	0.06
53_ovlp_923737	Bacteria	domain	1	Actinobacteria	phylum	0.81	Actinobacteria	class	0.81	Actinomycetales	order	0.61	Pseudonocardiaceae	family	0.31	Actinomycetospora	genus	0.2
53_ovlp_992611	Bacteria	domain	1	Bacteroidetes	phylum	0.95	Sphingobacteria	class	0.75	Sphingobacteriales	order	0.75	Flammeovirgaceae	family	0.35	Fabibacter	genus	0.16
30_novlp_23207	Bacteria	domain	1	Firmicutes	phylum	0.38	Clostridia	class	0.25	Halanaerobiales	order	0.14	Halanaerobiaceae	family	0.14	Halocella	genus	0.14
30_novlp_23284	Bacteria	domain	1	Bacteroidetes	phylum	0.99	Bacteroidia	class	0.98	Bacteroidales	order	0.98	Porphyromonadaceae	family	0.96	Tannerella	genus	0.28
30_novlp_24861	Bacteria	domain	1	Firmicutes	phylum	1	Clostridia	class	1	Clostridiales	order	1	Lachnospiraceae	family	1	Anaerostipes	genus	0.86
30_novlp_38163	Bacteria	domain	0.89	Proteobacteria	phylum	0.23	Gammaproteobacteria	class	0.12	Alteromonadales	order	0.07	Alteromonadaceae	family	0.05	Melitea	genus	0.05
32_novlp_7497	Bacteria	domain	1	Firmicutes	phylum	0.99	Clostridia	class	0.99	Clostridiales	order	0.99	Lachnospiraceae	family	0.79	Moryella	genus	0.36
33_novlp_29394	Bacteria	domain	1	Firmicutes	phylum	0.99	Clostridia	class	0.99	Clostridiales	order	0.99	Lachnospiraceae	family	0.85	Robinsoniella	genus	0.29
34_novlp_14721	Bacteria	domain	1	Bacteroidetes	phylum	1	Bacteroidia	class	1	Bacteroidales	order	1	Bacteroidaceae	family	1	Bacteroides	genus	1
34_novlp_22213	Bacteria	domain	1	Firmicutes	phylum	1	Clostridia	class	1	Clostridiales	order	1	Lachnospiraceae	family	0.98	Anaerostipes	genus	0.82
34_novlp_42260	Bacteria	domain	1	Bacteroidetes	phylum	1	Bacteroidia	class	1	Bacteroidales	order	1	Rikenellaceae	family	1	Alistipes	genus	1
36_novlp_237	Bacteria	domain	0.94	Proteobacteria	phylum	0.43	Betaproteobacteria	class	0.16	Burkholderiales	order	0.13	Comamonadaceae	family	0.13	Verminephrobacter	genus	0.05
37_novlp_3945	Bacteria	domain	0.78	Aquificae	phylum	0.09	Aquificae	class	0.09	Aquificales	order	0.09	Aquificaceae	family	0.08	Aquifex	genus	0.08
37_novlp_12625	Bacteria	domain	0.94	Bacteroidetes	phylum	0.2	Bacteroidia	class	0.04	Bacteroidales	order	0.04	Prevotellaceae	family	0.02	Xylanibacter	genus	0.01
37_novlp_13717	Bacteria	domain	0.87	Firmicutes	phylum	0.19	Negativicutes	class	0.14	Selenomonadales	order	0.14	Acidaminococcaceae	family	0.12	Succinispira	genus	0.12
37_novlp_26951	Bacteria	domain	0.85	Proteobacteria	phylum	0.36	Deltaproteobacteria	class	0.11	Syntrophorhabdaceae	order	0.01	Syntrophorhabdaceae	family	0.01	Syntrophorhabdus	genus	0.01
37_novlp_33373	Bacteria	domain	1	Bacteroidetes	phylum	0.29	Sphingobacteria	class	0.19	Sphingobacteriales	order	0.19	Flammeovirgaceae	family	0.16	Perexilibacter	genus	0.15
37_novlp_40889	Bacteria	domain	0.85	Chlamydiae	phylum	0.02	Chlamydiae	class	0.02	Chlamydiales	order	0.02	Parachlamydiaceae	family	0.02	Parachlamydia	genus	0.02
39_novlp_34731	Bacteria	domain	1	Proteobacteria	phylum	1	Gammaproteobacteria	class	1	Enterobacteriales	order	1	Enterobacteriaceae	family	1	Morganella	genus	1
42_novlp_43180	Bacteria	domain	0.85	Proteobacteria	phylum	0.24	Gammaproteobacteria	class	0.06	Pasteurellales	order	0.05	Pasteurellaceae	family	0.05	Histophilus	genus	0.05
42_novlp_50810	Bacteria	domain	1	Proteobacteria	phylum	0.99	Gammaproteobacteria	class	0.99	Enterobacteriales	order	0.97	Enterobacteriaceae	family	0.97	Klebsiella	genus	0.39
43_novlp_977	Bacteria	domain	0.89	Bacteroidetes	phylum	0.24	Bacteroidia	class	0.01	Bacteroidales	order	0.01	Bacteroidaceae	family	0.01	Acetomicrobium	genus	0.01
43_novlp_1200	Bacteria	domain	0.89	Proteobacteria	phylum	0.24	Gammaproteobacteria	class	0.12	Pasteurellales	order	0.04	Pasteurellaceae	family	0.04	Phocoenobacter	genus	0.04
43_novlp_2797	Bacteria	domain	0.97	Proteobacteria	phylum	0.44	Betaproteobacteria	class	0.14	Neisseriales	order	0.05	Neisseriaceae	family	0.05	Formivibrio	genus	0.05
43_novlp_4027	Bacteria	domain	1	Firmicutes	phylum	0.89	Bacilli	class	0.76	Bacillales	order	0.75	Staphylococcaceae	family	0.52	Staphylococcus	genus	0.52
43_novlp_16845	Bacteria	domain	1	Proteobacteria	phylum	1	Gammaproteobacteria	class	1	Enterobacteriales	order	1	Enterobacteriaceae	family	1	Gibbsiella	genus	1
43_novlp_18809	Bacteria	domain	0.9	Firmicutes	phylum	0.39	Bacilli	class	0.09	Lactobacillales	order	0.06	Enterococcaceae	family	0.03	Pilibacter	genus	0.03
43_novlp_19939	Bacteria	domain	0.74	Proteobacteria	phylum	0.28	Gammaproteobacteria	class	0.2	Aeromonadales	order	0.12	Succinivibrionaceae	family	0.12	Succinimonas	genus	0.11
44_novlp_2717	Bacteria	domain	0.83	Proteobacteria	phylum	0.36	Deltaproteobacteria	class	0.22	Desulfobacterales	order	0.17	Desulfobulbaceae	family	0.09	Desulfofustis	genus	0.08
44_novlp_14196	Bacteria	domain	1	Proteobacteria	phylum	0.99	Betaproteobacteria	class	0.73	Burkholderiales	order	0.65	Burkholderiaceae	family	0.52	Wautersia	genus	0.16
45_novlp_6175	Bacteria	domain	1	Bacteroidetes	phylum	1	Bacteroidia	class	1	Bacteroidales	order	1	Porphyromonadaceae	family	0.97	Barnesiella	genus	0.84
45_novlp_6583	Bacteria	domain	1	Firmicutes	phylum	0.93	Bacilli	class	0.9	Lactobacillales	order	0.88	Lactobacillaceae	family	0.42	Paralactobacillus	genus	0.35
45_novlp_11130	Bacteria	domain	1	Firmicutes	phylum	0.9	Bacilli	class	0.72	Lactobacillales	order	0.64	Lactobacillaceae	family	0.35	Paralactobacillus	genus	0.34
46_novlp_814	Bacteria	domain	1	Firmicutes	phylum	1	Clostridia	class	1	Clostridiales	order	1	Lachnospiraceae	family	1	Oribacterium	genus	0.33
46_novlp_49537	Bacteria	domain	1	Bacteroidetes	phylum	1	Bacteroidia	class	0.99	Bacteroidales	order	0.99	Rikenellaceae	family	0.99	Alistipes	genus	0.94
47_novlp_24313	Bacteria	domain	1	Bacteroidetes	phylum	0.91	Bacteroidia	class	0.84	Bacteroidales	order	0.84	Porphyromonadaceae	family	0.82	Butyricimonas	genus	0.51
48_novlp_15818	Bacteria	domain	0.9	Cyanobacteria/Chloroplast	phylum	0.16	Chloroplast	class	0.16	Chloroplast	order	0.16	Chloroplast	family	0.16	Chlorarachniophyceae	genus	0.15
51_novlp_2366	Bacteria	domain	1	Bacteroidetes	phylum	1	Bacteroidia	class	0.98	Bacteroidales	order	0.98	Porphyromonadaceae	family	0.88	Odoribacter	genus	0.41
53_novlp_5066	Bacteria	domain	1	Cyanobacteria/Chloroplast	phylum	1	Chloroplast	class	1	Chloroplast	order	1	Chloroplast	family	1	Streptophyta	genus	1
53_novlp_14053	Bacteria	domain	1	Cyanobacteria/Chloroplast	phylum	0.93	Chloroplast	class	0.93	Chloroplast	order	0.93	Chloroplast	family	0.93	Streptophyta	genus	0.86
